# Supplementary material for: Metabolic shifts in lipid utilization and reciprocal interactions within the lung metastatic niche of triple-negative breast cancer revealed by spatial multi-omics
Source: Cell Death Dis. 2024 Dec 18;15(12):899. doi: 10.1038/s41419-024-07205-4 (PMC11655832; doi:10.1038/s41419-024-07205-4)
Supplement: Supplementary file 3 — Suppementary Table 3 [file 41419_2024_7205_MOESM3_ESM.xlsx]

## Sheet: 工作表1
FeatureID	FeatureName	positive Average	positive Log2 Fold Change	positive P-Value	negative Average	negative Log2 Fold Change
ENSMUSG00000000168	Dlat	1.65786	4.22599	0.0836623	0	-4.22599
ENSMUSG00000101389	Ms4a4a	1.06577	3.59981	1	0	-3.59981
ENSMUSG00000029125	Stx18	0.615778	2.83113	1	0	-2.83113
ENSMUSG00000029440	Psmd9	0.544726	2.66121	1	0	-2.66121
ENSMUSG00000026429	Ube2t	0.521043	2.59981	1	0	-2.59981
ENSMUSG00000038736	Nudcd1	0.994718	2.50251	1	0.0962259	-2.50251
ENSMUSG00000020687	Cdc27	0.971034	2.46856	1	0.0962259	-2.46856
ENSMUSG00000033706	Smyd5	0.473675	2.46856	1	0	-2.46856
ENSMUSG00000026820	Ptges2	0.473675	2.46856	1	0	-2.46856
ENSMUSG00000068270	Shroom4	0.449991	2.39818	1	0	-2.39818
ENSMUSG00000023046	Igfbp6	0.449991	2.39818	1	0	-2.39818
ENSMUSG00000022064	Pibf1	0.449991	2.39818	1	0	-2.39818
ENSMUSG00000042302	Ehbp1	0.449991	2.39818	1	0	-2.39818
ENSMUSG00000002326	Gmpr2	0.426308	2.32417	1	0	-2.32417
ENSMUSG00000039217	Il18	0.426308	2.32417	1	0	-2.32417
ENSMUSG00000090019	Gimap1	0.426308	2.32417	1	0	-2.32417
ENSMUSG00000028300	C9orf72	0.426308	2.32417	1	0	-2.32417
ENSMUSG00000005968	Tuft1	0.426308	2.32417	1	0	-2.32417
ENSMUSG00000037722	Gnpnat1	0.402624	2.24617	1	0	-2.24617
ENSMUSG00000025280	Polr3a	0.402624	2.24617	1	0	-2.24617
ENSMUSG00000059552	Trp53	0.828931	2.24617	1	0.0962259	-2.24617
ENSMUSG00000009292	Trpm2	0.402624	2.24617	1	0	-2.24617
ENSMUSG00000010936	Vac14	0.402624	2.24617	1	0	-2.24617
ENSMUSG00000035824	Tk2	0.402624	2.24617	1	0	-2.24617
ENSMUSG00000047434	Xxylt1	0.37894	2.16371	1	0	-2.16371
ENSMUSG00000038175	Mylip	0.37894	2.16371	1	0	-2.16371
ENSMUSG00000021359	Tfap2a	0.37894	2.16371	1	0	-2.16371
ENSMUSG00000020647	Ncoa1	0.37894	2.16371	1	0	-2.16371
ENSMUSG00000047866	Lonp2	0.781564	2.16371	1	0.0962259	-2.16371
ENSMUSG00000030319	Cand2	0.37894	2.16371	1	0	-2.16371
ENSMUSG00000035125	Gcfc2	0.37894	2.16371	1	0	-2.16371
ENSMUSG00000073705	Cenps	0.37894	2.16371	1	0	-2.16371
ENSMUSG00000001999	Blvra	0.781564	2.16371	1	0.0962259	-2.16371
ENSMUSG00000026811	St6galnac6	0.37894	2.16371	1	0	-2.16371
ENSMUSG00000026199	Ankzf1	0.37894	2.16371	1	0	-2.16371
ENSMUSG00000022677	Fopnl	0.75788	2.12064	1	0.0962259	-2.12064
ENSMUSG00000037447	Arid5a	0.75788	2.12064	1	0.0962259	-2.12064
ENSMUSG00000036636	Clcn7	0.355256	2.07625	1	0	-2.07625
ENSMUSG00000021696	Elovl7	0.355256	2.07625	1	0	-2.07625
ENSMUSG00000037316	Bag4	0.355256	2.07625	1	0	-2.07625
ENSMUSG00000036845	Lin37	0.355256	2.07625	1	0	-2.07625
ENSMUSG00000029430	Ran	0.355256	2.07625	1	0	-2.07625
ENSMUSG00000051596	Otop1	0.355256	2.07625	1	0	-2.07625
ENSMUSG00000029165	Agbl5	0.355256	2.07625	1	0	-2.07625
ENSMUSG00000049504	Proser1	0.355256	2.07625	1	0	-2.07625
ENSMUSG00000035666	Gtf3c4	0.355256	2.07625	1	0	-2.07625
ENSMUSG00000015013	Trappc2l	0.710513	2.03044	1	0.0962259	-2.03044
ENSMUSG00000037098	Rab11fip3	0.331573	1.98314	1	0	-1.98314
ENSMUSG00000054277	Arfgap3	0.331573	1.98314	1	0	-1.98314
ENSMUSG00000037580	Gch1	0.331573	1.98314	1	0	-1.98314
ENSMUSG00000020464	Pnpt1	0.331573	1.98314	1	0	-1.98314
ENSMUSG00000020064	Herc4	0.686829	1.98314	1	0.0962259	-1.98314
ENSMUSG00000032086	Bace1	0.331573	1.98314	1	0	-1.98314
ENSMUSG00000002825	Qtrt1	0.331573	1.98314	1	0	-1.98314
ENSMUSG00000039470	Zdhhc2	0.331573	1.98314	1	0	-1.98314
ENSMUSG00000056091	St3gal5	0.331573	1.98314	1	0	-1.98314
ENSMUSG00000009640	Dmap1	0.331573	1.98314	1	0	-1.98314
ENSMUSG00000027496	Aurka	0.331573	1.98314	1	0	-1.98314
ENSMUSG00000050777	Tmem37	0.331573	1.98314	1	0	-1.98314
ENSMUSG00000027562	Car2	0.994718	1.91755	1	0.192452	-1.91755
ENSMUSG00000019984	Med23	0.639461	1.8836	1	0.0962259	-1.8836
ENSMUSG00000002280	Ciao3	0.307889	1.8836	1	0	-1.8836
ENSMUSG00000064128	Cenpj	0.307889	1.8836	1	0	-1.8836
ENSMUSG00000021115	Vrk1	0.971034	1.8836	1	0.192452	-1.8836
ENSMUSG00000057219	Armc7	0.307889	1.8836	1	0	-1.8836
ENSMUSG00000062421	Arf2	0.307889	1.8836	1	0	-1.8836
ENSMUSG00000038046	Mrm3	0.307889	1.8836	1	0	-1.8836
ENSMUSG00000062866	Phactr2	0.307889	1.8836	1	0	-1.8836
ENSMUSG00000032462	Pik3cb	0.307889	1.8836	1	0	-1.8836
ENSMUSG00000031880	Rrad	0.307889	1.8836	1	0	-1.8836
ENSMUSG00000063931	Pepd	0.307889	1.8836	1	0	-1.8836
ENSMUSG00000038023	Atp6v0a2	0.307889	1.8836	1	0	-1.8836
ENSMUSG00000024539	Ptpn2	0.94735	1.84884	1	0.192452	-1.84884
ENSMUSG00000003420	Fcgrt	0.94735	1.84884	1	0.192452	-1.84884
ENSMUSG00000025531	Chm	0.615778	1.83113	1	0.0962259	-1.83113
ENSMUSG00000029816	Gpnmb	0.615778	1.83113	1	0.0962259	-1.83113
ENSMUSG00000026889	Rbm18	0.615778	1.83113	1	0.0962259	-1.83113
ENSMUSG00000020630	Rnaseh1	0.923666	1.81321	1	0.192452	-1.81321
ENSMUSG00000014177	Tvp23b	0.923666	1.81321	1	0.192452	-1.81321
ENSMUSG00000031570	Plpp5	0.899983	1.77669	1	0.192452	-1.77669
ENSMUSG00000040811	Eml2	0.899983	1.77669	1	0.192452	-1.77669
ENSMUSG00000037318	Traf3ip3	0.592094	1.77669	1	0.0962259	-1.77669
ENSMUSG00000073664	Nbeal1	0.592094	1.77669	1	0.0962259	-1.77669
ENSMUSG00000031143	Ccdc22	0.284205	1.77669	1	0	-1.77669
ENSMUSG00000025188	Hps1	0.284205	1.77669	1	0	-1.77669
ENSMUSG00000041731	Pgm5	0.284205	1.77669	1	0	-1.77669
ENSMUSG00000054723	Vmac	0.284205	1.77669	1	0	-1.77669
ENSMUSG00000076917	Traj12	0.284205	1.77669	1	0	-1.77669
ENSMUSG00000039307	Hexdc	0.284205	1.77669	1	0	-1.77669
ENSMUSG00000066235	Pomgnt2	0.284205	1.77669	1	0	-1.77669
ENSMUSG00000042073	Abhd14b	0.284205	1.77669	1	0	-1.77669
ENSMUSG00000034973	Dop1a	0.284205	1.77669	1	0	-1.77669
ENSMUSG00000031583	Wrn	0.284205	1.77669	1	0	-1.77669
ENSMUSG00000049791	Fzd4	0.284205	1.77669	1	0	-1.77669
ENSMUSG00000011658	Fuz	0.284205	1.77669	1	0	-1.77669
ENSMUSG00000040370	Etfrf1	0.284205	1.77669	1	0	-1.77669
ENSMUSG00000005893	Nr2c2	0.284205	1.77669	1	0	-1.77669
ENSMUSG00000045466	Zfp956	0.284205	1.77669	1	0	-1.77669
ENSMUSG00000038784	Cnot4	0.284205	1.77669	1	0	-1.77669
ENSMUSG00000028541	B4galt2	0.284205	1.77669	1	0	-1.77669
