# Supplementary material for: Metabolic shifts in lipid utilization and reciprocal interactions within the lung metastatic niche of triple-negative breast cancer revealed by spatial multi-omics
Source: Cell Death Dis. 2024 Dec 18;15(12):899. doi: 10.1038/s41419-024-07205-4 (PMC11655832; doi:10.1038/s41419-024-07205-4)
Supplement: Supplementary file 4 — Suppementary Table 4 [file 41419_2024_7205_MOESM4_ESM.xlsx]

## Sheet: 工作表1
FeatureID	FeatureName	positive Average	positive Log2 Fold Change	positive P-Value	negative Average	negative Log2 Fold Change	negative P-Value
ENSMUSG00000000168	Dlat	3.25836	5.5449	3.64641e-06	0	-5.5449	3.64641e-06
ENSMUSG00000063838	Cdc42ep5	1.14559	1.72254	1	0.298044	-1.72254	1
ENSMUSG00000052056	Zfp217	1.16437	1.48277	1	0.372556	-1.48277	1
ENSMUSG00000028668	Eloa	1.30522	1.42388	1	0.447067	-1.42388	1
ENSMUSG00000001039	B9d1	1.47425	1.40573	1	0.521578	-1.40573	1
ENSMUSG00000049878	Rlf	1.05169	1.33717	1	0.372556	-1.33717	1
ENSMUSG00000036885	Arhgef26	1.03291	1.31141	1	0.372556	-1.31141	1
ENSMUSG00000024621	Csf1r	1.02352	1.29835	1	0.372556	-1.29835	1
ENSMUSG00000037313	Tacc3	1.02352	1.29835	1	0.372556	-1.29835	1
ENSMUSG00000021318	Gli3	1.00474	1.27188	1	0.372556	-1.27188	1
ENSMUSG00000047368	Abhd17b	1.68083	1.27188	1	0.6706	-1.27188	1
ENSMUSG00000031548	Sfrp1	1.95314	1.22435	1	0.819622	-1.22435	1
ENSMUSG00000019822	Smpd2	1.27705	1.19998	1	0.521578	-1.19998	1
ENSMUSG00000021838	Samd4	1.09864	1.17724	1	0.447067	-1.17724	1
ENSMUSG00000043542	Zc2hc1a	1.09864	1.17724	1	0.447067	-1.17724	1
ENSMUSG00000026427	Eif2d	1.86863	1.16085	1	0.819622	-1.16085	1
ENSMUSG00000039678	Tbc1d13	1.53998	1.14635	1	0.6706	-1.14635	1
ENSMUSG00000023026	Dip2b	1.83107	1.1317	1	0.819622	-1.1317	1
ENSMUSG00000031788	Kifc3	1.21132	1.12432	1	0.521578	-1.12432	1
ENSMUSG00000080268	Brms1	1.05169	1.11478	1	0.447067	-1.11478	1
ENSMUSG00000056763	Cspp1	1.20193	1.11318	1	0.521578	-1.11318	1
ENSMUSG00000031095	Cul4b	1.19254	1.10195	1	0.521578	-1.10195	1
ENSMUSG00000036948	Map11	1.19254	1.10195	1	0.521578	-1.10195	1
ENSMUSG00000050229	Pigm	1.03291	1.08901	1	0.447067	-1.08901	1
ENSMUSG00000026240	Cops7b	1.03291	1.08901	1	0.447067	-1.08901	1
ENSMUSG00000020472	Zkscan17	1.17376	1.07923	1	0.521578	-1.07923	1
ENSMUSG00000021143	Pacs2	2.18789	1.06543	1	1.04316	-1.06543	1
ENSMUSG00000029992	Gfpt1	1.01413	1.06278	1	0.447067	-1.06278	1
ENSMUSG00000032047	Acat1	1.29583	1.05097	1	0.596089	-1.05097	1
ENSMUSG00000043067	Dpy19l1	1.29583	1.05097	1	0.596089	-1.05097	1
ENSMUSG00000007603	Dus3l	1.14559	1.04447	1	0.521578	-1.04447	1
ENSMUSG00000021972	Hmbox1	2.58228	1.04055	1	1.26669	-1.04055	1
ENSMUSG00000028099	Polr3c	1.28644	1.04055	1	0.596089	-1.04055	1
ENSMUSG00000017754	Pltp	3.42739	1.03269	1	1.71376	-1.03269	1
ENSMUSG00000053470	Kdm3a	1.11742	1.00884	1	0.521578	-1.00884	1
ENSMUSG00000024777	Ppp2r5b	1.10803	0.996771	1	0.521578	-0.996771	1
ENSMUSG00000053907	Mat2a	2.63862	0.993577	1	1.3412	-0.993577	1
ENSMUSG00000075415	Fnbp1	1.51181	0.982371	1	0.745111	-0.982371	1
ENSMUSG00000048027	Rgmb	1.37095	0.979697	1	0.6706	-0.979697	1
ENSMUSG00000040560	Wdr7	1.08925	0.972317	1	0.521578	-0.972317	1
ENSMUSG00000026288	Inpp5d	1.07986	0.959934	1	0.521578	-0.959934	1
ENSMUSG00000025034	Trim8	1.62449	0.959934	1	0.819622	-0.959934	1
ENSMUSG00000084128	Esrp2	1.21132	0.954396	1	0.596089	-0.954396	1
ENSMUSG00000037419	Endod1	1.34278	0.94995	1	0.6706	-0.94995	1
ENSMUSG00000020380	Rad50	1.74656	0.948407	1	0.894133	-0.948407	1
ENSMUSG00000033799	Tasor2	1.07047	0.947443	1	0.521578	-0.947443	1
ENSMUSG00000029174	Tbc1d1	1.46486	0.937142	1	0.745111	-0.937142	1
ENSMUSG00000025555	Farp1	2.00009	0.936529	1	1.04316	-0.936529	1
ENSMUSG00000032127	Vps11	1.06108	0.934843	1	0.521578	-0.934843	1
ENSMUSG00000049076	Acap2	2.13155	0.934843	1	1.11767	-0.934843	1
ENSMUSG00000038324	Trpc4ap	1.45546	0.927923	1	0.745111	-0.927923	1
ENSMUSG00000028556	Dock7	1.71839	0.925075	1	0.894133	-0.925075	1
ENSMUSG00000037876	Jmjd1c	1.05169	0.922132	1	0.521578	-0.922132	1
ENSMUSG00000015776	Med22	1.97192	0.916161	1	1.04316	-0.916161	1
ENSMUSG00000006307	Kmt2b	1.30522	0.909308	1	0.6706	-0.909308	1
ENSMUSG00000024277	Mapre2	1.17376	0.909308	1	0.596089	-0.909308	1
ENSMUSG00000017686	Rhot1	1.83107	0.909308	1	0.968645	-0.909308	1
ENSMUSG00000041439	Mfsd6	1.55876	0.900695	1	0.819622	-0.900695	1
ENSMUSG00000029561	Oasl2	1.42729	0.899909	1	0.745111	-0.899909	1
ENSMUSG00000004895	Prcc	1.42729	0.899909	1	0.745111	-0.899909	1
ENSMUSG00000035283	Adrb1	1.4179	0.890449	1	0.745111	-0.890449	1
ENSMUSG00000025572	Tmc6	1.28644	0.888549	1	0.6706	-0.888549	1
ENSMUSG00000036188	Ankmy2	2.05643	0.883312	1	1.11767	-0.883312	1
ENSMUSG00000028886	Eya3	2.1785	0.878676	1	1.19218	-0.878676	1
ENSMUSG00000035274	Tpbg	1.91558	0.874542	1	1.04316	-0.874542	1
ENSMUSG00000033863	Klf9	1.14559	0.874542	1	0.596089	-0.874542	1
ENSMUSG00000032788	Pdxk	1.14559	0.874542	1	0.596089	-0.874542	1
ENSMUSG00000030873	Scnn1b	1.14559	0.874542	1	0.596089	-0.874542	1
ENSMUSG00000002731	Prkra	1.39912	0.87134	1	0.745111	-0.87134	1
ENSMUSG00000024947	Men1	1.01413	0.870137	1	0.521578	-0.870137	1
ENSMUSG00000027466	Rbck1	1.01413	0.870137	1	0.521578	-0.870137	1
ENSMUSG00000049680	Urgcp	1.65266	0.869119	1	0.894133	-0.869119	1
ENSMUSG00000052160	Pld4	2.15033	0.85998	1	1.19218	-0.85998	1
ENSMUSG00000026820	Ptges2	2.01887	0.85684	1	1.11767	-0.85684	1
ENSMUSG00000030760	Acer3	1.00474	0.85684	1	0.521578	-0.85684	1
ENSMUSG00000032878	Ccdc85a	1.51181	0.85684	1	0.819622	-0.85684	1
ENSMUSG00000031613	Hpgd	3.033	0.85684	1	1.71376	-0.85684	1
ENSMUSG00000067006	Serpinb5	2.14094	0.853694	1	1.19218	-0.853694	1
ENSMUSG00000035697	Arhgap45	1.38034	0.851975	1	0.745111	-0.851975	1
ENSMUSG00000026737	Pip4k2a	1.38034	0.851975	1	0.745111	-0.851975	1
ENSMUSG00000020101	Vsir	1.62449	0.844457	1	0.894133	-0.844457	1
ENSMUSG00000057335	Cep170	1.11742	0.838918	1	0.596089	-0.838918	1
ENSMUSG00000031568	Rwdd4a	1.73717	0.833757	1	0.968645	-0.833757	1
ENSMUSG00000025764	Jade1	1.73717	0.833757	1	0.968645	-0.833757	1
ENSMUSG00000026797	Stxbp1	1.36156	0.832346	1	0.745111	-0.832346	1
ENSMUSG00000045176	Borcs6	1.10803	0.826846	1	0.596089	-0.826846	1
ENSMUSG00000002320	Tm9sf1	3.21141	0.823578	1	1.86278	-0.823578	1
ENSMUSG00000058301	Upf1	2.59167	0.823377	1	1.49022	-0.823377	1
ENSMUSG00000038025	Phf2	1.84046	0.817114	1	1.04316	-0.817114	1
ENSMUSG00000053799	Exoc6	1.22071	0.813448	1	0.6706	-0.813448	1
ENSMUSG00000004791	Pgf	1.22071	0.813448	1	0.6706	-0.813448	1
ENSMUSG00000020473	Aebp1	1.709	0.810298	1	0.968645	-0.810298	1
ENSMUSG00000052738	Suclg1	2.07521	0.808906	1	1.19218	-0.808906	1
ENSMUSG00000039065	Atpsckmt	1.08925	0.802392	1	0.596089	-0.802392	1
ENSMUSG00000034187	Nsf	1.33339	0.802392	1	0.745111	-0.802392	1
ENSMUSG00000060038	Dhps	1.33339	0.802392	1	0.745111	-0.802392	1
ENSMUSG00000079480	Pin4	1.45546	0.802392	1	0.819622	-0.802392	1
ENSMUSG00000003200	Sh3gl1	1.94375	0.802392	1	1.11767	-0.802392	1
ENSMUSG00000030826	Bcat2	1.94375	0.802392	1	1.11767	-0.802392	1
ENSMUSG00000028811	Yars	1.81229	0.794975	1	1.04316	-0.794975	1
ENSMUSG00000027363	Usp8	1.81229	0.794975	1	1.04316	-0.794975	1
ENSMUSG00000035696	Rnf38	1.69022	0.794444	1	0.968645	-0.794444	1
ENSMUSG00000058006	Mdn1	1.44607	0.793115	1	0.819622	-0.793115	1
ENSMUSG00000055254	Ntrk2	1.20193	0.791252	1	0.6706	-0.791252	1
ENSMUSG00000049504	Proser1	1.20193	0.791252	1	0.6706	-0.791252	1
ENSMUSG00000053950	Adnp2	1.8029	0.787519	1	1.04316	-0.787519	1
ENSMUSG00000022210	Dhrs4	1.43668	0.783777	1	0.819622	-0.783777	1
ENSMUSG00000056493	Foxk1	1.43668	0.783777	1	0.819622	-0.783777	1
ENSMUSG00000000339	Rtca	1.31461	0.782072	1	0.745111	-0.782072	1
ENSMUSG00000046873	Mbtps2	1.19254	0.780025	1	0.6706	-0.780025	1
ENSMUSG00000006262	Mob1b	1.79351	0.780025	1	1.04316	-0.780025	1
ENSMUSG00000032316	Clk3	2.2724	0.778838	1	1.3412	-0.778838	1
ENSMUSG00000001053	N4bp3	1.54937	0.776552	1	0.894133	-0.776552	1
ENSMUSG00000028410	Dnaja1	2.86398	0.774378	1	1.71376	-0.774378	1
ENSMUSG00000006273	Atp6v1b2	1.90619	0.774378	1	1.11767	-0.774378	1
ENSMUSG00000025880	Smad7	1.78412	0.772491	1	1.04316	-0.772491	1
ENSMUSG00000028657	Ppt1	2.14094	0.771232	1	1.26669	-0.771232	1
ENSMUSG00000042447	Mios	1.18315	0.768709	1	0.6706	-0.768709	1
ENSMUSG00000027663	Zmat3	1.18315	0.768709	1	0.6706	-0.768709	1
ENSMUSG00000031273	Col4a6	1.06108	0.764918	1	0.596089	-0.764918	1
ENSMUSG00000031714	Gab1	1.06108	0.764918	1	0.596089	-0.764918	1
ENSMUSG00000051076	Vtcn1	1.06108	0.764918	1	0.596089	-0.764918	1
ENSMUSG00000040274	Cdk6	1.65266	0.762203	1	0.968645	-0.762203	1
ENSMUSG00000041570	Camsap2	2.12216	0.758576	1	1.26669	-0.758576	1
ENSMUSG00000037605	Adgrl3	2.00009	0.755957	1	1.19218	-0.755957	1
ENSMUSG00000057193	Slc44a2	1.64327	0.754029	1	0.968645	-0.754029	1
ENSMUSG00000004885	Crabp2	1.64327	0.754029	1	0.968645	-0.754029	1
ENSMUSG00000022841	Ap2m1	1.05169	0.752207	1	0.596089	-0.752207	1
ENSMUSG00000032705	Exd2	1.05169	0.752207	1	0.596089	-0.752207	1
ENSMUSG00000014907	Naf1	1.05169	0.752207	1	0.596089	-0.752207	1
ENSMUSG00000062761	Zfp512	1.05169	0.752207	1	0.596089	-0.752207	1
ENSMUSG00000028703	Lrrc41	1.05169	0.752207	1	0.596089	-0.752207	1
ENSMUSG00000014226	Cacybp	1.05169	0.752207	1	0.596089	-0.752207	1
ENSMUSG00000024841	Eif1ad	1.75595	0.749651	1	1.04316	-0.749651	1
ENSMUSG00000005233	Spc25	1.16437	0.745809	1	0.6706	-0.745809	1
ENSMUSG00000054843	Atrnl1	1.86863	0.745809	1	1.11767	-0.745809	1
ENSMUSG00000004071	Cdip1	1.86863	0.745809	1	1.11767	-0.745809	1
ENSMUSG00000003031	Cdkn1b	1.39912	0.745809	1	0.819622	-0.745809	1
ENSMUSG00000033964	Zbtb41	1.51181	0.741363	1	0.894133	-0.741363	1
ENSMUSG00000022124	Fbxl3	2.79825	0.740992	1	1.71376	-0.740992	1
ENSMUSG00000035873	Pawr	1.27705	0.740553	1	0.745111	-0.740553	1
ENSMUSG00000003865	Gys1	1.85924	0.738577	1	1.11767	-0.738577	1
ENSMUSG00000026482	Rgl1	1.62449	0.737541	1	0.968645	-0.737541	1
ENSMUSG00000068284	Usf3	1.38973	0.736159	1	0.819622	-0.736159	1
ENSMUSG00000037400	Atp11b	1.38973	0.736159	1	0.819622	-0.736159	1
ENSMUSG00000024960	Plcb3	1.97192	0.735589	1	1.19218	-0.735589	1
ENSMUSG00000031601	Cnot7	1.97192	0.735589	1	1.19218	-0.735589	1
ENSMUSG00000024812	Tjp2	2.66679	0.733209	1	1.63924	-0.733209	1
ENSMUSG00000055670	Zzef1	1.96253	0.728735	1	1.19218	-0.728735	1
ENSMUSG00000029578	Wipi2	3.11751	0.726444	1	1.93729	-0.726444	1
ENSMUSG00000021614	Vcan	1.03291	0.726444	1	0.596089	-0.726444	1
ENSMUSG00000021179	Nrde2	1.03291	0.726444	1	0.596089	-0.726444	1
ENSMUSG00000037470	Uggt1	1.49303	0.723441	1	0.894133	-0.723441	1
ENSMUSG00000034341	Wbp2	1.14559	0.722539	1	0.6706	-0.722539	1
ENSMUSG00000037972	Snn	1.95314	0.721849	1	1.19218	-0.721849	1
ENSMUSG00000024425	Ndfip1	3.56824	0.721404	1	2.23533	-0.721404	1
ENSMUSG00000061666	Gdpd1	2.06582	0.71993	1	1.26669	-0.71993	1
ENSMUSG00000022119	Rbm26	1.25827	0.719337	1	0.745111	-0.719337	1
ENSMUSG00000032435	Dync1li1	2.1785	0.718211	1	1.3412	-0.718211	1
ENSMUSG00000039682	Lap3	4.01896	0.717504	1	2.53338	-0.717504	1
ENSMUSG00000037552	Plekhg2	2.40386	0.71526	1	1.49022	-0.71526	1
ENSMUSG00000024442	Dele1	1.48364	0.714396	1	0.894133	-0.714396	1
ENSMUSG00000020190	Mknk2	1.709	0.710762	1	1.04316	-0.710762	1
ENSMUSG00000005410	Mcm5	1.709	0.710762	1	1.04316	-0.710762	1
ENSMUSG00000033096	Apmap	1.82168	0.709283	1	1.11767	-0.709283	1
ENSMUSG00000078572	Ndufaf8	2.95788	0.705294	1	1.86278	-0.705294	1
ENSMUSG00000041187	Prkd2	2.48838	0.697804	1	1.56473	-0.697804	1
ENSMUSG00000093803	Ppp2r3d	1.35217	0.696899	1	0.819622	-0.696899	1
ENSMUSG00000018574	Acadvl	2.02826	0.693579	1	1.26669	-0.693579	1
ENSMUSG00000054277	Arfgap3	1.68083	0.686915	1	1.04316	-0.686915	1
ENSMUSG00000038446	Cdc40	1.00474	0.686915	1	0.596089	-0.686915	1
ENSMUSG00000001576	Ergic1	1.79351	0.686915	1	1.11767	-0.686915	1
ENSMUSG00000040943	Tet2	1.45546	0.686915	1	0.894133	-0.686915	1
ENSMUSG00000054611	Kdm2a	1.34278	0.686915	1	0.819622	-0.686915	1
ENSMUSG00000042613	Pbxip1	3.82177	0.686915	1	2.45887	-0.686915	1
ENSMUSG00000039968	Rsbn1l	2.00948	0.680221	1	1.26669	-0.680221	1
ENSMUSG00000021112	Mpp5	1.33339	0.676862	1	0.819622	-0.676862	1
ENSMUSG00000061455	Stx17	1.33339	0.676862	1	0.819622	-0.676862	1
ENSMUSG00000021288	Klc1	2.5635	0.676423	1	1.63924	-0.676423	1
ENSMUSG00000001229	Dpp9	1.22071	0.675944	1	0.745111	-0.675944	1
ENSMUSG00000031513	Leprotl1	1.22071	0.675944	1	0.745111	-0.675944	1
ENSMUSG00000033319	Fem1c	1.10803	0.674842	1	0.6706	-0.674842	1
ENSMUSG00000020142	Slc1a4	1.10803	0.674842	1	0.6706	-0.674842	1
ENSMUSG00000066894	Vsig10	1.10803	0.674842	1	0.6706	-0.674842	1
ENSMUSG00000032479	Map4	2.77947	0.672416	1	1.78827	-0.672416	1
ENSMUSG00000107002	0610012G03Rik	1.9907	0.666737	1	1.26669	-0.666737	1
ENSMUSG00000034613	Ppm1h	1.09864	0.662668	1	0.6706	-0.662668	1
ENSMUSG00000037370	Enpp1	1.09864	0.662668	1	0.6706	-0.662668	1
ENSMUSG00000025925	Terf1	1.09864	0.662668	1	0.6706	-0.662668	1
ENSMUSG00000024858	Grk2	2.09399	0.66138	1	1.3412	-0.66138	1
ENSMUSG00000041734	Kirrel	1.53998	0.66092	1	0.968645	-0.66092	1
ENSMUSG00000040407	Akap9	1.98131	0.659948	1	1.26669	-0.659948	1
ENSMUSG00000024789	Jak2	1.42729	0.658901	1	0.894133	-0.658901	1
ENSMUSG00000031399	Fam3a	1.31461	0.656542	1	0.819622	-0.656542	1
ENSMUSG00000020454	Eif4enif1	2.96727	0.655404	1	1.93729	-0.655404	1
ENSMUSG00000075590	Nrbp2	4.50725	0.654294	1	2.98044	-0.654294	1
ENSMUSG00000036138	Acaa1a	1.53059	0.65215	1	0.968645	-0.65215	1
ENSMUSG00000045438	Cox19	1.53059	0.65215	1	0.968645	-0.65215	1
ENSMUSG00000025612	Bach1	1.85924	0.651115	1	1.19218	-0.651115	1
ENSMUSG00000023932	Cdc5l	1.08925	0.650389	1	0.6706	-0.650389	1
ENSMUSG00000006134	Crkl	1.08925	0.650389	1	0.6706	-0.650389	1
ENSMUSG00000048537	Phldb1	1.08925	0.650389	1	0.6706	-0.650389	1
ENSMUSG00000031592	Pcm1	2.18789	0.650389	1	1.41571	-0.650389	1
ENSMUSG00000075284	Wipf1	1.4179	0.649441	1	0.894133	-0.649441	1
ENSMUSG00000035093	Secisbp2l	2.73252	0.647921	1	1.78827	-0.647921	1
ENSMUSG00000022136	Dnajc3	3.06117	0.647745	1	2.0118	-0.647745	1
ENSMUSG00000069094	Pde7a	3.38982	0.647602	1	2.23533	-0.647602	1
ENSMUSG00000030126	Tmcc1	2.61984	0.646273	1	1.71376	-0.646273	1
ENSMUSG00000024043	Arhgap28	1.63388	0.646273	1	1.04316	-0.646273	1
ENSMUSG00000022013	Dnajc15	1.63388	0.646273	1	1.04316	-0.646273	1
ENSMUSG00000001156	Mxd1	1.30522	0.646273	1	0.819622	-0.646273	1
ENSMUSG00000009907	Vps4b	1.63388	0.646273	1	1.04316	-0.646273	1
ENSMUSG00000042719	Naa25	1.5212	0.643326	1	0.968645	-0.643326	1
ENSMUSG00000020576	Nbas	1.40851	0.639918	1	0.894133	-0.639918	1
ENSMUSG00000051790	Nlgn2	1.40851	0.639918	1	0.894133	-0.639918	1
ENSMUSG00000023007	Prpf40b	1.95314	0.639387	1	1.26669	-0.639387	1
ENSMUSG00000049281	Scn3b	1.07986	0.638006	1	0.6706	-0.638006	1
ENSMUSG00000030272	Camk1	4.34761	0.638006	1	2.90593	-0.638006	1
ENSMUSG00000026035	Ppil3	1.07986	0.638006	1	0.6706	-0.638006	1
ENSMUSG00000066148	Prpf4	1.29583	0.635931	1	0.819622	-0.635931	1
ENSMUSG00000027188	Pamr1	1.29583	0.635931	1	0.819622	-0.635931	1
ENSMUSG00000021938	Pspc1	1.72778	0.633334	1	1.11767	-0.633334	1
ENSMUSG00000022744	Cldnd1	1.94375	0.632467	1	1.26669	-0.632467	1
ENSMUSG00000030846	Tial1	2.15972	0.631774	1	1.41571	-0.631774	1
ENSMUSG00000022681	Ntan1	1.18315	0.631206	1	0.745111	-0.631206	1
ENSMUSG00000034685	Fam171a2	1.83107	0.6292	1	1.19218	-0.6292	1
ENSMUSG00000038388	Mpp6	2.04704	0.628812	1	1.3412	-0.628812	1
ENSMUSG00000022946	Dop1b	1.07047	0.625515	1	0.6706	-0.625515	1
ENSMUSG00000010048	Ifrd2	1.07047	0.625515	1	0.6706	-0.625515	1
ENSMUSG00000063108	Zfp26	1.07047	0.625515	1	0.6706	-0.625515	1
ENSMUSG00000025608	Podxl	3.01422	0.625515	1	2.0118	-0.625515	1
ENSMUSG00000028221	Pip4p2	1.50242	0.625515	1	0.968645	-0.625515	1
ENSMUSG00000054509	Parp4	1.28644	0.625515	1	0.819622	-0.625515	1
ENSMUSG00000035954	Dock4	1.28644	0.625515	1	0.819622	-0.625515	1
ENSMUSG00000071659	Hnrnpul2	1.38973	0.620682	1	0.894133	-0.620682	1
ENSMUSG00000074743	Thbd	2.57289	0.620278	1	1.71376	-0.620278	1
ENSMUSG00000033047	Eif3l	3.75604	0.620128	1	2.53338	-0.620128	1
ENSMUSG00000086316	Nbdy	1.17376	0.619801	1	0.745111	-0.619801	1
ENSMUSG00000046861	Hectd3	1.17376	0.619801	1	0.745111	-0.619801	1
ENSMUSG00000034810	Scn7a	1.17376	0.619801	1	0.745111	-0.619801	1
ENSMUSG00000071657	Bscl2	2.89215	0.618528	1	1.93729	-0.618528	1
ENSMUSG00000078515	Ddi2	1.92497	0.618528	1	1.26669	-0.618528	1
ENSMUSG00000001472	Tcf25	2.67618	0.617968	1	1.78827	-0.617968	1
ENSMUSG00000024150	Mcfd2	2.02826	0.615576	1	1.3412	-0.615576	1
ENSMUSG00000068876	Cgn	1.27705	0.615022	1	0.819622	-0.615022	1
ENSMUSG00000046352	Gjb2	1.59632	0.612915	1	1.04316	-0.612915	1
ENSMUSG00000002055	Spag5	1.06108	0.612915	1	0.6706	-0.612915	1
ENSMUSG00000028419	Chmp5	3.84055	0.611508	1	2.60789	-0.611508	1
ENSMUSG00000008301	Phax	2.01887	0.608913	1	1.3412	-0.608913	1
ENSMUSG00000039116	Adgrg6	2.01887	0.608913	1	1.3412	-0.608913	1
ENSMUSG00000022544	Eef2kmt	1.16437	0.608305	1	0.745111	-0.608305	1
ENSMUSG00000115987	Vps28	1.48364	0.607481	1	0.968645	-0.607481	1
ENSMUSG00000002741	Ykt6	1.48364	0.607481	1	0.968645	-0.607481	1
ENSMUSG00000038618	Rassf7	1.48364	0.607481	1	0.968645	-0.607481	1
ENSMUSG00000022479	Vdr	2.12216	0.606573	1	1.41571	-0.606573	1
ENSMUSG00000020115	Tbk1	1.90619	0.604453	1	1.26669	-0.604453	1
ENSMUSG00000028743	Akr7a5	2.96727	0.602937	1	2.0118	-0.602937	1
ENSMUSG00000020029	Nudt4	2.11277	0.600204	1	1.41571	-0.600204	1
ENSMUSG00000038260	Trpm4	1.05169	0.600204	1	0.6706	-0.600204	1
ENSMUSG00000045665	Mfsd5	1.79351	0.599452	1	1.19218	-0.599452	1
ENSMUSG00000058239	Usf2	2.21606	0.598379	1	1.49022	-0.598379	1
ENSMUSG00000062778	Chia1	2.63862	0.597648	1	1.78827	-0.597648	1
ENSMUSG00000029550	Sppl3	1.68083	0.593806	1	1.11767	-0.593806	1
ENSMUSG00000024851	Pitpnm1	1.25827	0.593806	1	0.819622	-0.593806	1
ENSMUSG00000029468	P2rx7	1.88741	0.590239	1	1.26669	-0.590239	1
ENSMUSG00000047181	Samd14	1.56815	0.58738	1	1.04316	-0.58738	1
ENSMUSG00000036499	Eea1	1.56815	0.58738	1	1.04316	-0.58738	1
ENSMUSG00000073664	Nbeal1	1.0423	0.58738	1	0.6706	-0.58738	1
ENSMUSG00000063802	Hspbp1	2.19728	0.586152	1	1.49022	-0.586152	1
ENSMUSG00000008855	Hdac5	1.14559	0.585036	1	0.745111	-0.585036	1
ENSMUSG00000003500	Impdh1	1.14559	0.585036	1	0.745111	-0.585036	1
ENSMUSG00000026142	Rhbdd1	1.14559	0.585036	1	0.745111	-0.585036	1
ENSMUSG00000001504	Irx2	2.30057	0.585036	1	1.56473	-0.585036	1
ENSMUSG00000045414	Dipk2a	1.24888	0.583079	1	0.819622	-0.583079	1
ENSMUSG00000032212	Sltm	1.24888	0.583079	1	0.819622	-0.583079	1
ENSMUSG00000054823	Nsd3	3.13629	0.583079	1	2.16082	-0.583079	1
ENSMUSG00000050148	Ubqln2	2.92032	0.58	1	2.0118	-0.58	1
ENSMUSG00000021327	Zkscan3	1.45546	0.58	1	0.968645	-0.58	1
ENSMUSG00000061353	Cxcl12	1.66205	0.577686	1	1.11767	-0.577686	1
ENSMUSG00000016024	Lbp	4.05652	0.574774	1	2.83142	-0.574774	1
ENSMUSG00000031134	Rbmx	1.03291	0.574441	1	0.6706	-0.574441	1
ENSMUSG00000039263	Npepl1	1.03291	0.574441	1	0.6706	-0.574441	1
ENSMUSG00000069089	Cdk7	1.1362	0.573258	1	0.745111	-0.573258	1
ENSMUSG00000019883	Echdc1	1.1362	0.573258	1	0.745111	-0.573258	1
ENSMUSG00000030805	Stx4a	1.23949	0.572273	1	0.819622	-0.572273	1
ENSMUSG00000037474	Dtl	1.34278	0.571438	1	0.894133	-0.571438	1
ENSMUSG00000035311	Gnptab	1.54937	0.570102	1	1.04316	-0.570102	1
ENSMUSG00000021091	Serpina3n	1.65266	0.569558	1	1.11767	-0.569558	1
ENSMUSG00000028381	Ugcg	1.65266	0.569558	1	1.11767	-0.569558	1
ENSMUSG00000016541	Atxn10	3.62458	0.568859	1	2.53338	-0.568859	1
ENSMUSG00000045817	Zfp36l2	6.30075	0.563533	1	4.47067	-0.563533	1
ENSMUSG00000037260	Hgsnat	1.53998	0.561384	1	1.04316	-0.561384	1
ENSMUSG00000046223	Plaur	1.53998	0.561384	1	1.04316	-0.561384	1
ENSMUSG00000040859	Bsdc1	1.53998	0.561384	1	1.04316	-0.561384	1
ENSMUSG00000060639	Hist1h4i	1.02352	0.561384	1	0.6706	-0.561384	1
ENSMUSG00000031974	Abcb10	1.33339	0.561384	1	0.894133	-0.561384	1
ENSMUSG00000028986	Klhl7	1.12681	0.561384	1	0.745111	-0.561384	1
ENSMUSG00000017307	Acot8	1.12681	0.561384	1	0.745111	-0.561384	1
ENSMUSG00000022508	Bcl6	1.2301	0.561384	1	0.819622	-0.561384	1
ENSMUSG00000040648	Ppip5k2	1.2301	0.561384	1	0.819622	-0.561384	1
ENSMUSG00000031627	Irf2	2.4696	0.561384	1	1.71376	-0.561384	1
ENSMUSG00000043207	Zmpste24	3.28653	0.55728	1	2.30984	-0.55728	1
ENSMUSG00000056313	Tcim	2.5635	0.556129	1	1.78827	-0.556129	1
ENSMUSG00000030659	Nucb2	4.41335	0.555271	1	3.12947	-0.555271	1
ENSMUSG00000042323	Pbrm1	2.04704	0.554812	1	1.41571	-0.554812	1
ENSMUSG00000034906	Ncaph	1.84046	0.55408	1	1.26669	-0.55408	1
ENSMUSG00000078676	Casc3	1.53059	0.552614	1	1.04316	-0.552614	1
ENSMUSG00000018547	Pip4k2b	1.53059	0.552614	1	1.04316	-0.552614	1
ENSMUSG00000032737	Inppl1	1.53059	0.552614	1	1.04316	-0.552614	1
ENSMUSG00000053198	Prx	1.42729	0.551986	1	0.968645	-0.551986	1
ENSMUSG00000025355	Mmp19	1.324	0.55126	1	0.894133	-0.55126	1
ENSMUSG00000020023	Tmcc3	1.324	0.55126	1	0.894133	-0.55126	1
ENSMUSG00000037410	Tbc1d2b	1.22071	0.550413	1	0.819622	-0.550413	1
ENSMUSG00000091264	Smim13	1.11742	0.549412	1	0.745111	-0.549412	1
ENSMUSG00000047861	Foxi1	1.11742	0.549412	1	0.745111	-0.549412	1
ENSMUSG00000030852	Tacc2	1.11742	0.549412	1	0.745111	-0.549412	1
ENSMUSG00000033910	Gucy1a1	1.11742	0.549412	1	0.745111	-0.549412	1
ENSMUSG00000002428	Hltf	1.11742	0.549412	1	0.745111	-0.549412	1
ENSMUSG00000029910	Mad2l1	1.01413	0.548209	1	0.6706	-0.548209	1
ENSMUSG00000006998	Psmd2	1.93436	0.547512	1	1.3412	-0.547512	1
ENSMUSG00000070934	Rraga	2.64801	0.546171	1	1.86278	-0.546171	1
ENSMUSG00000013418	B4galnt2	4.28188	0.545686	1	3.05496	-0.545686	1
ENSMUSG00000001924	Uba1	1.62449	0.544896	1	1.11767	-0.544896	1
ENSMUSG00000039697	Ncoa7	2.02826	0.541576	1	1.41571	-0.541576	1
ENSMUSG00000020818	Mfsd11	1.31461	0.541064	1	0.894133	-0.541064	1
ENSMUSG00000078622	Ccdc47	1.31461	0.541064	1	0.894133	-0.541064	1
ENSMUSG00000040852	Plekhh2	1.92497	0.540526	1	1.3412	-0.540526	1
ENSMUSG00000042626	Shc1	3.04239	0.539358	1	2.16082	-0.539358	1
ENSMUSG00000020802	Ube2o	1.21132	0.539358	1	0.819622	-0.539358	1
ENSMUSG00000036333	Kidins220	2.9391	0.538593	1	2.08631	-0.538593	1
ENSMUSG00000054079	Utp18	2.32874	0.538393	1	1.63924	-0.538393	1
ENSMUSG00000004562	Arhgef40	1.10803	0.537339	1	0.745111	-0.537339	1
ENSMUSG00000047649	Cd3eap	1.10803	0.537339	1	0.745111	-0.537339	1
ENSMUSG00000020610	Amz2	2.12216	0.536184	1	1.49022	-0.536184	1
ENSMUSG00000039804	Ncoa5	2.12216	0.536184	1	1.49022	-0.536184	1
ENSMUSG00000032202	Rab27a	2.01887	0.534912	1	1.41571	-0.534912	1
ENSMUSG00000037594	Clba1	1.00474	0.534912	1	0.6706	-0.534912	1
ENSMUSG00000029613	Eif2ak1	1.00474	0.534912	1	0.6706	-0.534912	1
ENSMUSG00000030796	Tead2	1.51181	0.534912	1	1.04316	-0.534912	1
ENSMUSG00000029147	Ppm1g	3.43678	0.534126	1	2.45887	-0.534126	1
ENSMUSG00000003534	Ddr1	2.42264	0.533799	1	1.71376	-0.533799	1
ENSMUSG00000020522	Mfap3	1.40851	0.533003	1	0.968645	-0.533003	1
ENSMUSG00000025873	Faf2	2.72313	0.531941	1	1.93729	-0.531941	1
ENSMUSG00000035569	Ankrd11	1.81229	0.531941	1	1.26669	-0.531941	1
ENSMUSG00000032997	Chpf	1.81229	0.531941	1	1.26669	-0.531941	1
ENSMUSG00000028443	Nudt2	1.30522	0.530796	1	0.894133	-0.530796	1
ENSMUSG00000021792	Prxl2a	1.709	0.53019	1	1.19218	-0.53019	1
ENSMUSG00000055320	Tead1	2.51655	0.529559	1	1.78827	-0.529559	1
ENSMUSG00000045795	Whamm	1.20193	0.528218	1	0.819622	-0.528218	1
ENSMUSG00000038533	Cbfa2t2	1.20193	0.528218	1	0.819622	-0.528218	1
ENSMUSG00000078789	Dph1	1.09864	0.525164	1	0.745111	-0.525164	1
ENSMUSG00000005054	Cstb	1.09864	0.525164	1	0.745111	-0.525164	1
ENSMUSG00000019842	Traf3ip2	1.09864	0.525164	1	0.745111	-0.525164	1
ENSMUSG00000035354	Uvrag	1.09864	0.525164	1	0.745111	-0.525164	1
ENSMUSG00000030022	Adamts9	1.09864	0.525164	1	0.745111	-0.525164	1
ENSMUSG00000001143	Lman2l	1.09864	0.525164	1	0.745111	-0.525164	1
ENSMUSG00000032290	Ptpn9	1.8029	0.524485	1	1.26669	-0.524485	1
ENSMUSG00000039298	Cdk5rap2	1.8029	0.524485	1	1.26669	-0.524485	1
ENSMUSG00000042737	Dpm3	1.8029	0.524485	1	1.26669	-0.524485	1
ENSMUSG00000060227	Casc4	1.8029	0.524485	1	1.26669	-0.524485	1
ENSMUSG00000044456	Rin3	1.39912	0.523417	1	0.968645	-0.523417	1
ENSMUSG00000062054	Iah1	1.39912	0.523417	1	0.968645	-0.523417	1
ENSMUSG00000025743	Sdc3	1.39912	0.523417	1	0.968645	-0.523417	1
ENSMUSG00000039068	Zzz3	1.39912	0.523417	1	0.968645	-0.523417	1
ENSMUSG00000020015	Cdk17	2.40386	0.522615	1	1.71376	-0.522615	1
ENSMUSG00000004897	Hdgf	7.12708	0.522061	1	5.21578	-0.522061	1
ENSMUSG00000000266	Mid2	1.29583	0.520454	1	0.894133	-0.520454	1
ENSMUSG00000029571	Tmem106b	2.60106	0.520454	1	1.86278	-0.520454	1
ENSMUSG00000056025	Clca3a1	1.29583	0.520454	1	0.894133	-0.520454	1
ENSMUSG00000039349	C130074G19Rik	1.29583	0.520454	1	0.894133	-0.520454	1
ENSMUSG00000024925	Rnaseh2c	1.59632	0.519805	1	1.11767	-0.519805	1
ENSMUSG00000053774	Ubxn7	1.8968	0.519361	1	1.3412	-0.519361	1
ENSMUSG00000044033	Ccdc141	2.19728	0.519038	1	1.56473	-0.519038	1
ENSMUSG00000031242	2610002M06Rik	1.49303	0.51699	1	1.04316	-0.51699	1
ENSMUSG00000033788	Dysf	1.49303	0.51699	1	1.04316	-0.51699	1
ENSMUSG00000039662	Icmt	1.49303	0.51699	1	1.04316	-0.51699	1
ENSMUSG00000026356	Dars	1.79351	0.51699	1	1.26669	-0.51699	1
ENSMUSG00000021140	Pcnx	1.19254	0.51699	1	0.819622	-0.51699	1
ENSMUSG00000006095	Tbcb	1.19254	0.51699	1	0.819622	-0.51699	1
ENSMUSG00000055013	Agap1	2.59167	0.515255	1	1.86278	-0.515255	1
ENSMUSG00000026229	Psmd1	1.38973	0.513766	1	0.968645	-0.513766	1
ENSMUSG00000026727	Rsu1	2.98605	0.512475	1	2.16082	-0.512475	1
ENSMUSG00000099083	Atf7	1.88741	0.512237	1	1.3412	-0.512237	1
ENSMUSG00000000384	Tbrg4	1.88741	0.512237	1	1.3412	-0.512237	1
ENSMUSG00000000489	Pdgfb	2.88276	0.510758	1	2.08631	-0.510758	1
ENSMUSG00000029763	Exoc4	2.0846	0.510535	1	1.49022	-0.510535	1
ENSMUSG00000046671	Mtfr1l	1.28644	0.510037	1	0.894133	-0.510037	1
ENSMUSG00000021241	Isca2	1.78412	0.509457	1	1.26669	-0.509457	1
ENSMUSG00000015093	Clic3	2.28179	0.509128	1	1.63924	-0.509128	1
ENSMUSG00000042406	Atf4	5.56833	0.508917	1	4.09811	-0.508917	1
ENSMUSG00000028641	P3h1	1.48364	0.507945	1	1.04316	-0.507945	1
ENSMUSG00000023348	Trip6	2.37569	0.505675	1	1.71376	-0.505675	1
ENSMUSG00000026158	Ogfrl1	4.4603	0.504917	1	3.27849	-0.504917	1
ENSMUSG00000024091	Vapa	8.43231	0.504739	1	6.25893	-0.504739	1
ENSMUSG00000044066	Cep68	1.38034	0.504051	1	0.968645	-0.504051	1
ENSMUSG00000041215	Yeats2	1.57754	0.502832	1	1.11767	-0.502832	1
ENSMUSG00000033326	Kdm4a	2.66679	0.501883	1	1.93729	-0.501883	1
ENSMUSG00000017837	Nkiras2	1.77473	0.501883	1	1.26669	-0.501883	1
ENSMUSG00000030982	Vps35l	1.77473	0.501883	1	1.26669	-0.501883	1
ENSMUSG00000045767	B230219D22Rik	1.97192	0.501124	1	1.41571	-0.501124	1
ENSMUSG00000034422	Parp14	1.07986	0.500502	1	0.745111	-0.500502	1
ENSMUSG00000029621	Arpc1a	2.5635	0.499545	1	1.86278	-0.499545	1
ENSMUSG00000038437	Mllt6	1.27705	0.499545	1	0.894133	-0.499545	1
ENSMUSG00000043241	Upf2	1.27705	0.499545	1	0.894133	-0.499545	1
ENSMUSG00000058099	Nfam1	1.47425	0.498843	1	1.04316	-0.498843	1
ENSMUSG00000029413	Naaa	1.67144	0.498306	1	1.19218	-0.498306	1
ENSMUSG00000037606	Osbpl5	1.37095	0.49427	1	0.968645	-0.49427	1
ENSMUSG00000020211	Sf3a2	1.56815	0.49427	1	1.11767	-0.49427	1
ENSMUSG00000023079	Gtf2ird1	1.17376	0.49427	1	0.819622	-0.49427	1
ENSMUSG00000015243	Abca1	1.56815	0.49427	1	1.11767	-0.49427	1
ENSMUSG00000038902	Pogz	1.17376	0.49427	1	0.819622	-0.49427	1
ENSMUSG00000079442	St6galnac4	3.34287	0.49427	1	2.45887	-0.49427	1
ENSMUSG00000023015	Racgap1	2.55411	0.49427	1	1.86278	-0.49427	1
ENSMUSG00000066571	4931406P16Rik	2.45082	0.49152	1	1.78827	-0.49152	1
ENSMUSG00000037253	Mex3c	1.85924	0.49065	1	1.3412	-0.49065	1
ENSMUSG00000063077	Kif1b	1.66205	0.490223	1	1.19218	-0.490223	1
ENSMUSG00000020577	Tspan13	3.13629	0.48997	1	2.30984	-0.48997	1
ENSMUSG00000003955	Fam162a	2.9391	0.489683	1	2.16082	-0.489683	1
ENSMUSG00000036572	Upf3b	1.46486	0.489683	1	1.04316	-0.489683	1
ENSMUSG00000025041	Nt5c2	1.46486	0.489683	1	1.04316	-0.489683	1
ENSMUSG00000004044	Cavin1	1.46486	0.489683	1	1.04316	-0.489683	1
ENSMUSG00000030588	Yif1b	1.46486	0.489683	1	1.04316	-0.489683	1
ENSMUSG00000078670	Fam174b	2.74191	0.489355	1	2.0118	-0.489355	1
ENSMUSG00000020773	Trim47	1.26766	0.488976	1	0.894133	-0.488976	1
ENSMUSG00000031864	Ints10	1.26766	0.488976	1	0.894133	-0.488976	1
ENSMUSG00000040102	Klhl42	1.07047	0.488011	1	0.745111	-0.488011	1
ENSMUSG00000032434	Cmtm6	2.63862	0.486617	1	1.93729	-0.486617	1
ENSMUSG00000001127	Araf	1.75595	0.486617	1	1.26669	-0.486617	1
ENSMUSG00000024588	Fech	1.75595	0.486617	1	1.26669	-0.486617	1
ENSMUSG00000048376	F2r	1.75595	0.486617	1	1.26669	-0.486617	1
ENSMUSG00000023092	Fhl1	1.55876	0.485657	1	1.11767	-0.485657	1
ENSMUSG00000035441	Myo1d	1.55876	0.485657	1	1.11767	-0.485657	1
ENSMUSG00000068391	Chrac1	2.24423	0.485281	1	1.63924	-0.485281	1
ENSMUSG00000026116	Tmem131	2.24423	0.485281	1	1.63924	-0.485281	1
ENSMUSG00000034673	Pbx2	1.36156	0.484422	1	0.968645	-0.484422	1
ENSMUSG00000059273	Zc3h4	1.84985	0.483382	1	1.3412	-0.483382	1
ENSMUSG00000023832	Acat2	1.16437	0.482775	1	0.819622	-0.482775	1
ENSMUSG00000042198	Chchd7	1.16437	0.482775	1	0.819622	-0.482775	1
ENSMUSG00000040253	Gbp7	1.16437	0.482775	1	0.819622	-0.482775	1
ENSMUSG00000003418	St8sia6	1.65266	0.482095	1	1.19218	-0.482095	1
ENSMUSG00000005981	Trap1	3.80299	0.481886	1	2.83142	-0.481886	1
ENSMUSG00000030082	Sec61a1	3.6058	0.481214	1	2.6824	-0.481214	1
ENSMUSG00000034255	Arhgap27	1.45546	0.480464	1	1.04316	-0.480464	1
ENSMUSG00000028580	Pum1	1.45546	0.480464	1	1.04316	-0.480464	1
ENSMUSG00000041035	Gm17018	2.43203	0.480464	1	1.78827	-0.480464	1
ENSMUSG00000006362	Cbfa2t3	1.74656	0.478922	1	1.26669	-0.478922	1
ENSMUSG00000024065	Ehd3	1.25827	0.478329	1	0.894133	-0.478329	1
ENSMUSG00000034485	Uaca	1.25827	0.478329	1	0.894133	-0.478329	1
ENSMUSG00000008393	Carhsp1	2.61984	0.476348	1	1.93729	-0.476348	1
ENSMUSG00000020463	Ppp4r3b	1.84046	0.476077	1	1.3412	-0.476077	1
ENSMUSG00000053560	Ier2	3.9814	0.47572	1	2.98044	-0.47572	1
ENSMUSG00000031310	Zmym3	1.06108	0.475411	1	0.745111	-0.475411	1
ENSMUSG00000024785	Rcl1	1.06108	0.475411	1	0.745111	-0.475411	1
ENSMUSG00000020392	Cdkn2aipnl	1.06108	0.475411	1	0.745111	-0.475411	1
ENSMUSG00000042557	Sin3a	1.06108	0.475411	1	0.745111	-0.475411	1
ENSMUSG00000055024	Ep300	2.13155	0.475411	1	1.56473	-0.475411	1
ENSMUSG00000030170	Wnt5b	5.92515	0.474996	1	4.47067	-0.474996	1
ENSMUSG00000025525	Apool	1.35217	0.474507	1	0.968645	-0.474507	1
ENSMUSG00000057286	St6galnac2	2.71374	0.474507	1	2.0118	-0.474507	1
ENSMUSG00000054263	Lifr	1.64327	0.473922	1	1.19218	-0.473922	1
ENSMUSG00000051149	Adnp	1.64327	0.473922	1	1.19218	-0.473922	1
ENSMUSG00000038806	Sde2	1.93436	0.473512	1	1.41571	-0.473512	1
ENSMUSG00000040043	Rbms2	2.22545	0.473209	1	1.63924	-0.473209	1
ENSMUSG00000048332	Lhfp	2.22545	0.473209	1	1.63924	-0.473209	1
ENSMUSG00000038264	Sema7a	2.02826	0.471187	1	1.49022	-0.471187	1
ENSMUSG00000028833	Ncdn	1.44607	0.471187	1	1.04316	-0.471187	1
ENSMUSG00000060206	Zfp462	1.73717	0.471187	1	1.26669	-0.471187	1
ENSMUSG00000067924	Rtl8b	1.15498	0.471187	1	0.819622	-0.471187	1
ENSMUSG00000034120	Srsf2	1.15498	0.471187	1	0.819622	-0.471187	1
ENSMUSG00000032959	Pebp1	1.15498	0.471187	1	0.819622	-0.471187	1
ENSMUSG00000020739	Nup85	4.45091	0.470175	1	3.353	-0.470175	1
ENSMUSG00000027942	4933434E20Rik	2.41325	0.469324	1	1.78827	-0.469324	1
ENSMUSG00000031256	Cstf2	1.83107	0.468735	1	1.3412	-0.468735	1
ENSMUSG00000025261	Huwe1	3.38043	0.468525	1	2.53338	-0.468525	1
ENSMUSG00000072582	Ptrh2	3.38043	0.468525	1	2.53338	-0.468525	1
ENSMUSG00000026965	Anapc2	1.53998	0.468275	1	1.11767	-0.468275	1
ENSMUSG00000030172	Erc1	1.24888	0.467602	1	0.894133	-0.467602	1
ENSMUSG00000047501	Cldn4	2.21606	0.467134	1	1.63924	-0.467134	1
ENSMUSG00000060373	Hnrnpc	1.92497	0.466525	1	1.41571	-0.466525	1
ENSMUSG00000023852	Chd1	1.34278	0.464523	1	0.968645	-0.464523	1
ENSMUSG00000022023	Wbp4	1.34278	0.464523	1	0.968645	-0.464523	1
ENSMUSG00000021189	Atxn3	1.34278	0.464523	1	0.968645	-0.464523	1
ENSMUSG00000040687	Madd	1.34278	0.464523	1	0.968645	-0.464523	1
ENSMUSG00000010608	Rbm25	3.75604	0.464009	1	2.83142	-0.464009	1
ENSMUSG00000001909	Trmt1	2.40386	0.463721	1	1.78827	-0.463721	1
ENSMUSG00000057440	Mpp7	1.05169	0.4627	1	0.745111	-0.4627	1
ENSMUSG00000046841	Ckap4	1.05169	0.4627	1	0.745111	-0.4627	1
ENSMUSG00000027951	Adar	1.05169	0.4627	1	0.745111	-0.4627	1
ENSMUSG00000026657	Frmd4a	2.49777	0.462209	1	1.86278	-0.462209	1
ENSMUSG00000004980	Hnrnpa2b1	7.88768	0.460363	1	6.0354	-0.460363	1
ENSMUSG00000021367	Edn1	1.91558	0.459505	1	1.41571	-0.459505	1
ENSMUSG00000019947	Arid5b	1.91558	0.459505	1	1.41571	-0.459505	1
ENSMUSG00000042742	Bmt2	1.91558	0.459505	1	1.41571	-0.459505	1
ENSMUSG00000025465	Echs1	2.68557	0.459505	1	2.0118	-0.459505	1
ENSMUSG00000028954	Nub1	2.68557	0.459505	1	2.0118	-0.459505	1
ENSMUSG00000036106	Prr5	1.14559	0.459505	1	0.819622	-0.459505	1
ENSMUSG00000021756	Il6st	3.07056	0.459505	1	2.30984	-0.459505	1
ENSMUSG00000035949	Fbxw2	1.14559	0.459505	1	0.819622	-0.459505	1
ENSMUSG00000028382	Ptbp3	6.33832	0.458438	1	4.84322	-0.458438	1
ENSMUSG00000044258	Ctla2a	4.79834	0.458097	1	3.65104	-0.458097	1
ENSMUSG00000028849	Map7d1	6.43222	0.457928	1	4.91773	-0.457928	1
ENSMUSG00000024381	Bin1	2.00948	0.457828	1	1.49022	-0.457828	1
ENSMUSG00000028136	Snx27	1.62449	0.457433	1	1.19218	-0.457433	1
ENSMUSG00000020330	Hmmr	1.23949	0.456795	1	0.894133	-0.456795	1
ENSMUSG00000001211	Agpat3	2.48838	0.456795	1	1.86278	-0.456795	1
ENSMUSG00000039232	Stx11	1.23949	0.456795	1	0.894133	-0.456795	1
ENSMUSG00000035314	Gdpd5	1.23949	0.456795	1	0.894133	-0.456795	1
ENSMUSG00000024130	Abca3	4.60115	0.456569	1	3.50202	-0.456569	1
ENSMUSG00000008429	Herpud2	2.10338	0.456302	1	1.56473	-0.456302	1
ENSMUSG00000029007	Agtrap	1.71839	0.45559	1	1.26669	-0.45559	1
ENSMUSG00000049521	Cdc42ep1	3.54007	0.454742	1	2.6824	-0.454742	1
ENSMUSG00000040565	Btaf1	1.33339	0.454469	1	0.968645	-0.454469	1
ENSMUSG00000020122	Egfr	1.33339	0.454469	1	0.968645	-0.454469	1
ENSMUSG00000039914	Coq10a	1.33339	0.454469	1	0.968645	-0.454469	1
ENSMUSG00000029003	Mad2l2	1.33339	0.454469	1	0.968645	-0.454469	1
ENSMUSG00000061950	Ppp4r1	1.81229	0.453938	1	1.3412	-0.453938	1
ENSMUSG00000000805	Car4	1.81229	0.453938	1	1.3412	-0.453938	1
ENSMUSG00000005034	Prkacb	3.34287	0.45245	1	2.53338	-0.45245	1
ENSMUSG00000024479	Mal2	1.42729	0.45245	1	1.04316	-0.45245	1
ENSMUSG00000030084	Plxna1	1.42729	0.45245	1	1.04316	-0.45245	1
ENSMUSG00000020680	Taf15	3.91567	0.45176	1	2.98044	-0.45176	1
ENSMUSG00000068040	Tm9sf4	3.43678	0.451664	1	2.60789	-0.451664	1
ENSMUSG00000025888	Casp1	2.47899	0.451362	1	1.86278	-0.451362	1
ENSMUSG00000027522	Stx16	2.47899	0.451362	1	1.86278	-0.451362	1
ENSMUSG00000062908	Acadm	2.00009	0.451102	1	1.49022	-0.451102	1
ENSMUSG00000024937	Ehbp1l1	1.0423	0.449876	1	0.745111	-0.449876	1
ENSMUSG00000001910	Nacc1	1.0423	0.449876	1	0.745111	-0.449876	1
ENSMUSG00000056737	Capg	3.81238	0.44891	1	2.90593	-0.44891	1
ENSMUSG00000061458	Nol10	1.1362	0.447728	1	0.819622	-0.447728	1
ENSMUSG00000056091	St3gal5	1.1362	0.447728	1	0.819622	-0.447728	1
ENSMUSG00000024002	Brd4	3.61519	0.446482	1	2.75691	-0.446482	1
ENSMUSG00000062203	Gspt1	3.61519	0.446482	1	2.75691	-0.446482	1
ENSMUSG00000021264	Yy1	4.85468	0.446336	1	3.72556	-0.446336	1
ENSMUSG00000030316	Tamm41	1.2301	0.445907	1	0.894133	-0.445907	1
ENSMUSG00000059866	Tnip2	1.2301	0.445907	1	0.894133	-0.445907	1
ENSMUSG00000028693	Nasp	1.2301	0.445907	1	0.894133	-0.445907	1
ENSMUSG00000034930	Rtkn	1.9907	0.444345	1	1.49022	-0.444345	1
ENSMUSG00000055491	Pprc1	1.324	0.444345	1	0.968645	-0.444345	1
ENSMUSG00000031534	Smim19	1.324	0.444345	1	0.968645	-0.444345	1
ENSMUSG00000022682	Rrn3	2.8452	0.44299	1	2.16082	-0.44299	1
ENSMUSG00000037321	Tap1	1.4179	0.44299	1	1.04316	-0.44299	1
ENSMUSG00000015806	Qdpr	1.4179	0.44299	1	1.04316	-0.44299	1
ENSMUSG00000036873	2410004B18Rik	1.4179	0.44299	1	1.04316	-0.44299	1
ENSMUSG00000021843	Ktn1	3.6058	0.44274	1	2.75691	-0.44274	1
ENSMUSG00000022255	Mtdh	4.5542	0.441803	1	3.50202	-0.441803	1
ENSMUSG00000034163	Zfc3h1	1.51181	0.441803	1	1.11767	-0.441803	1
ENSMUSG00000058230	Arhgap35	2.3663	0.44109	1	1.78827	-0.44109	1
ENSMUSG00000024644	Cndp2	1.60571	0.440755	1	1.19218	-0.440755	1
ENSMUSG00000026150	Mff	3.3147	0.440275	1	2.53338	-0.440275	1
ENSMUSG00000039953	Clstn1	5.1176	0.439822	1	3.94909	-0.439822	1
ENSMUSG00000057506	Bloc1s2	1.79351	0.438988	1	1.3412	-0.438988	1
ENSMUSG00000052917	Senp7	1.79351	0.438988	1	1.3412	-0.438988	1
ENSMUSG00000075528	Aarsd1	1.79351	0.438988	1	1.3412	-0.438988	1
ENSMUSG00000037791	Phf12	2.74191	0.438729	1	2.08631	-0.438729	1
ENSMUSG00000044037	Als2cl	1.88741	0.438236	1	1.41571	-0.438236	1
ENSMUSG00000001707	Eef1e1	1.03291	0.436937	1	0.745111	-0.436937	1
ENSMUSG00000027272	Ubr1	1.03291	0.436937	1	0.745111	-0.436937	1
ENSMUSG00000079484	Phyhd1	1.03291	0.436937	1	0.745111	-0.436937	1
ENSMUSG00000026197	Zfand2b	1.03291	0.436937	1	0.745111	-0.436937	1
ENSMUSG00000022194	Pabpn1	5.38992	0.436481	1	4.17262	-0.436481	1
ENSMUSG00000022779	Top3b	1.12681	0.435853	1	0.819622	-0.435853	1
ENSMUSG00000022711	Pmm2	1.12681	0.435853	1	0.819622	-0.435853	1
ENSMUSG00000034771	Tle2	1.12681	0.435853	1	0.819622	-0.435853	1
ENSMUSG00000028270	Gbp2	1.12681	0.435853	1	0.819622	-0.435853	1
ENSMUSG00000018736	Ndel1	3.58702	0.435226	1	2.75691	-0.435226	1
ENSMUSG00000046201	Scaf8	1.22071	0.434936	1	0.894133	-0.434936	1
ENSMUSG00000062014	Gmfb	2.63862	0.434149	1	2.0118	-0.434149	1
ENSMUSG00000024668	Sdhaf2	1.31461	0.434149	1	0.968645	-0.434149	1
ENSMUSG00000024392	Bag6	1.31461	0.434149	1	0.968645	-0.434149	1
ENSMUSG00000024298	Zfp871	1.31461	0.434149	1	0.968645	-0.434149	1
ENSMUSG00000022757	Tfg	1.31461	0.434149	1	0.968645	-0.434149	1
ENSMUSG00000035629	Rubcn	1.31461	0.434149	1	0.968645	-0.434149	1
ENSMUSG00000030007	Cct7	2.82642	0.433467	1	2.16082	-0.433467	1
ENSMUSG00000028068	Iqgap3	1.40851	0.433467	1	1.04316	-0.433467	1
ENSMUSG00000074364	Ehd2	2.92032	0.433159	1	2.23533	-0.433159	1
ENSMUSG00000034781	Gna11	1.50242	0.43287	1	1.11767	-0.43287	1
ENSMUSG00000022791	Tnk2	3.10812	0.432598	1	2.38436	-0.432598	1
ENSMUSG00000049299	Trappc1	3.10812	0.432598	1	2.38436	-0.432598	1
ENSMUSG00000032602	Slc25a20	1.59632	0.432342	1	1.19218	-0.432342	1
ENSMUSG00000040850	Psme4	3.38982	0.431874	1	2.60789	-0.431874	1
ENSMUSG00000017264	Exosc10	1.78412	0.431454	1	1.3412	-0.431454	1
ENSMUSG00000035165	Kcne3	1.87802	0.431076	1	1.41571	-0.431076	1
ENSMUSG00000019578	Ubxn6	2.06582	0.430424	1	1.56473	-0.430424	1
ENSMUSG00000022514	Il1rap	2.53533	0.429214	1	1.93729	-0.429214	1
ENSMUSG00000021133	Susd6	3.75604	0.427483	1	2.90593	-0.427483	1
ENSMUSG00000022884	Eif4a2	4.31944	0.427014	1	3.353	-0.427014	1
ENSMUSG00000031848	Lsm4	7.04257	0.425803	1	5.51382	-0.425803	1
ENSMUSG00000028776	Tinagl1	2.90154	0.423881	1	2.23533	-0.423881	1
ENSMUSG00000022415	Syngr1	1.58693	0.423881	1	1.19218	-0.423881	1
ENSMUSG00000039456	Morc3	1.30522	0.423881	1	0.968645	-0.423881	1
ENSMUSG00000056938	Acbd4	1.39912	0.423881	1	1.04316	-0.423881	1
ENSMUSG00000042709	Atpaf2	1.86863	0.423881	1	1.41571	-0.423881	1
ENSMUSG00000032491	Nradd	1.39912	0.423881	1	1.04316	-0.423881	1
ENSMUSG00000026479	Lamc2	1.30522	0.423881	1	0.968645	-0.423881	1
ENSMUSG00000024983	Vti1a	2.05643	0.423881	1	1.56473	-0.423881	1
ENSMUSG00000015671	Psma2	3.93445	0.423881	1	3.05496	-0.423881	1
ENSMUSG00000036644	Tbc1d9b	4.40396	0.423881	1	3.42751	-0.423881	1
ENSMUSG00000019846	Lama4	1.49303	0.423881	1	1.11767	-0.423881	1
ENSMUSG00000003549	Ercc1	1.49303	0.423881	1	1.11767	-0.423881	1
ENSMUSG00000042688	Mapk6	1.68083	0.423881	1	1.26669	-0.423881	1
ENSMUSG00000069495	Epc2	1.68083	0.423881	1	1.26669	-0.423881	1
ENSMUSG00000038168	P3h2	1.77473	0.423881	1	1.3412	-0.423881	1
ENSMUSG00000034586	Hid1	1.77473	0.423881	1	1.3412	-0.423881	1
ENSMUSG00000057522	Spop	2.43203	0.423881	1	1.86278	-0.423881	1
ENSMUSG00000030782	Tgfb1i1	1.02352	0.423881	1	0.745111	-0.423881	1
ENSMUSG00000030788	Rnf141	1.02352	0.423881	1	0.745111	-0.423881	1
ENSMUSG00000028096	Gpr89	1.02352	0.423881	1	0.745111	-0.423881	1
ENSMUSG00000040855	Reps2	1.21132	0.423881	1	0.894133	-0.423881	1
ENSMUSG00000034974	Dapk3	1.21132	0.423881	1	0.894133	-0.423881	1
ENSMUSG00000022793	B4galt4	1.11742	0.423881	1	0.819622	-0.423881	1
ENSMUSG00000037533	Rapgef6	1.11742	0.423881	1	0.819622	-0.423881	1
ENSMUSG00000013833	Med16	1.11742	0.423881	1	0.819622	-0.423881	1
ENSMUSG00000003437	Paf1	1.11742	0.423881	1	0.819622	-0.423881	1
ENSMUSG00000001521	Tulp3	1.11742	0.423881	1	0.819622	-0.423881	1
ENSMUSG00000028898	Trnau1ap	1.11742	0.423881	1	0.819622	-0.423881	1
ENSMUSG00000026810	Dpm2	1.11742	0.423881	1	0.819622	-0.423881	1
ENSMUSG00000028106	Rprd2	2.24423	0.423881	1	1.71376	-0.423881	1
ENSMUSG00000020737	Jpt1	5.43687	0.423881	1	4.24713	-0.423881	1
ENSMUSG00000022346	Myc	3.92506	0.420442	1	3.05496	-0.420442	1
ENSMUSG00000031154	Otud5	2.89215	0.419219	1	2.23533	-0.419219	1
ENSMUSG00000026753	Ppp6c	2.89215	0.419219	1	2.23533	-0.419219	1
ENSMUSG00000037111	Setd7	2.70435	0.418897	1	2.08631	-0.418897	1
ENSMUSG00000021365	Nedd9	1.85924	0.416649	1	1.41571	-0.416649	1
ENSMUSG00000042506	Usp22	1.85924	0.416649	1	1.41571	-0.416649	1
ENSMUSG00000041997	Tlk1	1.85924	0.416649	1	1.41571	-0.416649	1
ENSMUSG00000032198	Dock6	1.76534	0.416268	1	1.3412	-0.416268	1
ENSMUSG00000045092	S1pr1	3.44617	0.416061	1	2.6824	-0.416061	1
ENSMUSG00000000296	Tpd52l1	1.67144	0.415844	1	1.26669	-0.415844	1
ENSMUSG00000028551	Cdkn2c	1.57754	0.415369	1	1.19218	-0.415369	1
ENSMUSG00000015536	Mocs2	1.29583	0.413539	1	0.968645	-0.413539	1
ENSMUSG00000036672	Cenpt	1.29583	0.413539	1	0.968645	-0.413539	1
ENSMUSG00000071337	Tia1	1.29583	0.413539	1	0.968645	-0.413539	1
ENSMUSG00000042660	Wdr55	2.60106	0.413539	1	2.0118	-0.413539	1
ENSMUSG00000027823	Gmps	3.53068	0.412446	1	2.75691	-0.412446	1
ENSMUSG00000027639	Samhd1	3.53068	0.412446	1	2.75691	-0.412446	1
ENSMUSG00000026020	Nop58	4.4603	0.411808	1	3.50202	-0.411808	1
ENSMUSG00000055204	Ankrd17	3.15507	0.411095	1	2.45887	-0.411095	1
ENSMUSG00000003528	Slc25a1	1.01413	0.410705	1	0.745111	-0.410705	1
ENSMUSG00000021820	Camk2g	1.01413	0.410705	1	0.745111	-0.410705	1
ENSMUSG00000037553	Zdhhc18	1.01413	0.410705	1	0.745111	-0.410705	1
ENSMUSG00000025413	Ttc4	1.01413	0.410705	1	0.745111	-0.410705	1
ENSMUSG00000032425	Zfp949	2.96727	0.410292	1	2.30984	-0.410292	1
ENSMUSG00000024045	Akap8	1.94375	0.410075	1	1.49022	-0.410075	1
ENSMUSG00000021366	Hivep1	1.94375	0.410075	1	1.49022	-0.410075	1
ENSMUSG00000042759	Apobr	1.94375	0.410075	1	1.49022	-0.410075	1
ENSMUSG00000018102	Hist1h2bc	2.77947	0.409381	1	2.16082	-0.409381	1
ENSMUSG00000040158	Tax1bp3	3.70909	0.409381	1	2.90593	-0.409381	1
ENSMUSG00000037503	Fam168b	5.28662	0.408614	1	4.17262	-0.408614	1
ENSMUSG00000025212	Sfxn3	1.75595	0.408614	1	1.3412	-0.408614	1
ENSMUSG00000038811	Gngt2	1.66205	0.407761	1	1.26669	-0.407761	1
ENSMUSG00000087006	Gm13889	1.66205	0.407761	1	1.26669	-0.407761	1
ENSMUSG00000033684	Qsox1	1.66205	0.407761	1	1.26669	-0.407761	1
ENSMUSG00000032340	Neo1	2.30996	0.406464	1	1.78827	-0.406464	1
ENSMUSG00000029705	Cux1	3.7936	0.406179	1	2.98044	-0.406179	1
ENSMUSG00000020159	Gabrp	6.66697	0.405734	1	5.29029	-0.405734	1
ENSMUSG00000056131	Pgm3	1.47425	0.405734	1	1.11767	-0.405734	1
ENSMUSG00000045294	Insig1	1.47425	0.405734	1	1.11767	-0.405734	1
ENSMUSG00000027014	Cwc22	1.47425	0.405734	1	1.11767	-0.405734	1
ENSMUSG00000028677	Rnf220	2.21606	0.405734	1	1.71376	-0.405734	1
ENSMUSG00000037461	Ints7	2.21606	0.405734	1	1.71376	-0.405734	1
ENSMUSG00000048612	Myof	2.86398	0.405144	1	2.23533	-0.405144	1
ENSMUSG00000028826	Maco1	2.12216	0.404939	1	1.63924	-0.404939	1
ENSMUSG00000026872	Zeb2	2.12216	0.404939	1	1.63924	-0.404939	1
ENSMUSG00000018921	Pelp1	1.38034	0.404516	1	1.04316	-0.404516	1
ENSMUSG00000052139	Babam2	1.38034	0.404516	1	1.04316	-0.404516	1
ENSMUSG00000030201	Lrp6	3.418	0.404252	1	2.6824	-0.404252	1
ENSMUSG00000028673	Fuca1	1.93436	0.403122	1	1.49022	-0.403122	1
ENSMUSG00000020935	Dcakd	3.69031	0.402076	1	2.90593	-0.402076	1
ENSMUSG00000065954	Tacc1	4.79834	0.401513	1	3.80007	-0.401513	1
ENSMUSG00000030330	Ing4	1.19254	0.401513	1	0.894133	-0.401513	1
ENSMUSG00000028024	Enpep	1.19254	0.401513	1	0.894133	-0.401513	1
ENSMUSG00000027712	Anxa5	4.70444	0.401071	1	3.72556	-0.401071	1
ENSMUSG00000078681	Tm2d3	1.74656	0.40092	1	1.3412	-0.40092	1
ENSMUSG00000039108	Lsm14b	2.30057	0.400611	1	1.78827	-0.400611	1
ENSMUSG00000020653	Klf11	1.09864	0.399633	1	0.819622	-0.399633	1
ENSMUSG00000020464	Pnpt1	1.09864	0.399633	1	0.819622	-0.399633	1
ENSMUSG00000033538	Casp4	1.09864	0.399633	1	0.819622	-0.399633	1
ENSMUSG00000053286	Trmt1l	1.09864	0.399633	1	0.819622	-0.399633	1
ENSMUSG00000060739	Nsa2	1.65266	0.399633	1	1.26669	-0.399633	1
ENSMUSG00000009073	Nf2	1.65266	0.399633	1	1.26669	-0.399633	1
ENSMUSG00000041037	Irgq	1.65266	0.399633	1	1.26669	-0.399633	1
ENSMUSG00000029625	Cpsf4	2.11277	0.39857	1	1.63924	-0.39857	1
ENSMUSG00000022389	Tef	1.55876	0.398194	1	1.19218	-0.398194	1
ENSMUSG00000038943	Prc1	3.1269	0.398194	1	2.45887	-0.398194	1
ENSMUSG00000035206	Sppl2b	2.01887	0.397409	1	1.56473	-0.397409	1
ENSMUSG00000052419	2610001J05Rik	2.01887	0.397409	1	1.56473	-0.397409	1
ENSMUSG00000028082	Sh3d19	1.00474	0.397409	1	0.745111	-0.397409	1
ENSMUSG00000004393	Ddx56	3.49312	0.397057	1	2.75691	-0.397057	1
ENSMUSG00000028633	Ctps	3.49312	0.397057	1	2.75691	-0.397057	1
ENSMUSG00000033186	Mzt1	1.92497	0.396136	1	1.49022	-0.396136	1
ENSMUSG00000027715	Ccna2	3.85933	0.396136	1	3.05496	-0.396136	1
ENSMUSG00000016308	Ube2a	2.38508	0.395866	1	1.86278	-0.395866	1
ENSMUSG00000026111	Unc50	2.38508	0.395866	1	1.86278	-0.395866	1
ENSMUSG00000046722	Cdc42se1	4.77956	0.395866	1	3.80007	-0.395866	1
ENSMUSG00000020153	Ndufs7	3.76543	0.395452	1	2.98044	-0.395452	1
ENSMUSG00000035828	Pim3	1.37095	0.394735	1	1.04316	-0.394735	1
ENSMUSG00000022436	Sh3bp1	1.37095	0.394735	1	1.04316	-0.394735	1
ENSMUSG00000001418	Glmp	3.21141	0.394735	1	2.53338	-0.394735	1
ENSMUSG00000020283	Pex13	1.83107	0.394735	1	1.41571	-0.394735	1
ENSMUSG00000028980	H6pd	1.83107	0.394735	1	1.41571	-0.394735	1
ENSMUSG00000020823	Sec14l1	2.6574	0.393719	1	2.08631	-0.393719	1
ENSMUSG00000026519	Tmem63a	2.6574	0.393719	1	2.08631	-0.393719	1
ENSMUSG00000052337	Immt	4.86407	0.393623	1	3.87458	-0.393623	1
ENSMUSG00000039238	Zfp750	1.73717	0.393184	1	1.3412	-0.393184	1
ENSMUSG00000008200	Fnbp4	1.73717	0.393184	1	1.3412	-0.393184	1
ENSMUSG00000000308	Ckmt1	4.31005	0.392854	1	3.42751	-0.392854	1
ENSMUSG00000022471	Xrcc6	1.27705	0.39263	1	0.968645	-0.39263	1
ENSMUSG00000042292	Mrtfa	1.27705	0.39263	1	0.968645	-0.39263	1
ENSMUSG00000031075	Ano1	1.27705	0.39263	1	0.968645	-0.39263	1
ENSMUSG00000030451	Herc2	1.27705	0.39263	1	0.968645	-0.39263	1
ENSMUSG00000002409	Dyrk1b	1.27705	0.39263	1	0.968645	-0.39263	1
ENSMUSG00000025971	Maip1	1.27705	0.39263	1	0.968645	-0.39263	1
ENSMUSG00000041378	Cldn5	5.13638	0.39263	1	4.09811	-0.39263	1
ENSMUSG00000032440	Tgfbr2	3.84994	0.39263	1	3.05496	-0.39263	1
ENSMUSG00000028907	Utp11	3.29592	0.391459	1	2.60789	-0.391459	1
ENSMUSG00000032481	Smarcc1	4.12225	0.391459	1	3.27849	-0.391459	1
ENSMUSG00000028173	Wls	4.85468	0.390841	1	3.87458	-0.390841	1
ENSMUSG00000028792	Ak2	5.22089	0.390596	1	4.17262	-0.390596	1
ENSMUSG00000003662	Ciao1	2.37569	0.390198	1	1.86278	-0.390198	1
ENSMUSG00000039952	Dag1	5.03309	0.389371	1	4.0236	-0.389371	1
ENSMUSG00000032373	Car12	1.91558	0.389115	1	1.49022	-0.389115	1
ENSMUSG00000035297	Cops4	1.91558	0.389115	1	1.49022	-0.389115	1
ENSMUSG00000027589	Pcmtd2	1.91558	0.389115	1	1.49022	-0.389115	1
ENSMUSG00000030304	Ergic2	2.28179	0.388834	1	1.78827	-0.388834	1
ENSMUSG00000025403	Shmt2	2.64801	0.38863	1	2.08631	-0.38863	1
ENSMUSG00000039218	Srrm2	5.3054	0.38863	1	4.24713	-0.38863	1
ENSMUSG00000019961	Tmpo	3.01422	0.388476	1	2.38436	-0.388476	1
ENSMUSG00000072941	Sod3	7.13647	0.388303	1	5.73736	-0.388303	1
ENSMUSG00000036452	Arhgap26	1.82168	0.387355	1	1.41571	-0.387355	1
ENSMUSG00000031683	Lsm6	1.08925	0.387355	1	0.819622	-0.387355	1
ENSMUSG00000032717	Mdfi	3.28653	0.387355	1	2.60789	-0.387355	1
ENSMUSG00000045319	Proser2	1.45546	0.387355	1	1.11767	-0.387355	1
ENSMUSG00000024456	Diaph1	2.82642	0.386161	1	2.23533	-0.386161	1
ENSMUSG00000005506	Celf1	4.19737	0.385746	1	3.353	-0.385746	1
ENSMUSG00000067873	Htatsf1	1.72778	0.385407	1	1.3412	-0.385407	1
ENSMUSG00000031967	Afg3l1	1.36156	0.384887	1	1.04316	-0.384887	1
ENSMUSG00000030868	Dctn5	1.36156	0.384887	1	1.04316	-0.384887	1
ENSMUSG00000038679	Trps1	7.85012	0.384772	1	6.33344	-0.384772	1
ENSMUSG00000039910	Cited2	2.3663	0.384507	1	1.86278	-0.384507	1
ENSMUSG00000008140	Emc10	1.63388	0.383239	1	1.26669	-0.383239	1
ENSMUSG00000035673	Sbno2	1.26766	0.382061	1	0.968645	-0.382061	1
ENSMUSG00000039879	Heca	1.26766	0.382061	1	0.968645	-0.382061	1
ENSMUSG00000034312	Iqsec1	1.26766	0.382061	1	0.968645	-0.382061	1
ENSMUSG00000027341	Tmem230	1.26766	0.382061	1	0.968645	-0.382061	1
ENSMUSG00000022636	Alcam	2.1785	0.381176	1	1.71376	-0.381176	1
ENSMUSG00000070319	Eif3g	8.82669	0.380091	1	7.15307	-0.380091	1
ENSMUSG00000011158	Brf1	1.81229	0.379938	1	1.41571	-0.379938	1
ENSMUSG00000028469	Npr2	1.81229	0.379938	1	1.41571	-0.379938	1
ENSMUSG00000025239	Limd1	2.72313	0.379938	1	2.16082	-0.379938	1
ENSMUSG00000020766	Galk1	2.0846	0.379291	1	1.63924	-0.379291	1
ENSMUSG00000021186	Fbln5	3.54007	0.378793	1	2.83142	-0.378793	1
ENSMUSG00000025510	Cd151	4.72322	0.378793	1	3.80007	-0.378793	1
ENSMUSG00000026605	Cenpf	1.17376	0.378793	1	0.894133	-0.378793	1
ENSMUSG00000066979	Bub3	2.35691	0.378793	1	1.86278	-0.378793	1
ENSMUSG00000028161	Ppp3ca	2.35691	0.378793	1	1.86278	-0.378793	1
ENSMUSG00000058672	Tubb2a	3.81238	0.37852	1	3.05496	-0.37852	1
ENSMUSG00000032397	Tipin	2.62923	0.378398	1	2.08631	-0.378398	1
ENSMUSG00000031438	Rnf128	1.44607	0.378077	1	1.11767	-0.378077	1
ENSMUSG00000028248	Pnisr	3.17385	0.377811	1	2.53338	-0.377811	1
ENSMUSG00000044502	Bod1	1.71839	0.377587	1	1.3412	-0.377587	1
ENSMUSG00000030059	Tmf1	1.71839	0.377587	1	1.3412	-0.377587	1
ENSMUSG00000040174	Alkbh3	1.71839	0.377587	1	1.3412	-0.377587	1
ENSMUSG00000031765	Mt1	10.9019	0.377457	1	8.86682	-0.377457	1
ENSMUSG00000028923	Necap2	2.80764	0.376575	1	2.23533	-0.376575	1
ENSMUSG00000015134	Aldh1a3	3.35226	0.376315	1	2.6824	-0.376315	1
ENSMUSG00000033149	Phldb2	1.35217	0.374971	1	1.04316	-0.374971	1
ENSMUSG00000022677	Fopnl	1.35217	0.374971	1	1.04316	-0.374971	1
ENSMUSG00000035021	Baz1a	1.35217	0.374971	1	1.04316	-0.374971	1
ENSMUSG00000037434	Slc30a1	1.35217	0.374971	1	1.04316	-0.374971	1
ENSMUSG00000005674	Tomm40l	1.35217	0.374971	1	1.04316	-0.374971	1
ENSMUSG00000024754	Cemip2	1.07986	0.374971	1	0.819622	-0.374971	1
ENSMUSG00000032067	Pts	1.07986	0.374971	1	0.819622	-0.374971	1
ENSMUSG00000007867	Ift43	1.62449	0.374971	1	1.26669	-0.374971	1
ENSMUSG00000027624	Epb41l1	1.62449	0.374971	1	1.26669	-0.374971	1
ENSMUSG00000054604	Cggbp1	2.98605	0.374971	1	2.38436	-0.374971	1
ENSMUSG00000018906	P4ha2	2.71374	0.374971	1	2.16082	-0.374971	1
ENSMUSG00000037286	Stag1	2.71374	0.374971	1	2.16082	-0.374971	1
ENSMUSG00000032330	Cox7a2	5.07065	0.374083	1	4.09811	-0.374083	1
ENSMUSG00000071637	Cebpd	11.409	0.3726	1	9.31389	-0.3726	1
ENSMUSG00000020687	Cdc27	1.8029	0.372482	1	1.41571	-0.372482	1
ENSMUSG00000049295	Zfp219	1.53059	0.372042	1	1.19218	-0.372042	1
ENSMUSG00000021759	Plpp1	1.53059	0.372042	1	1.19218	-0.372042	1
ENSMUSG00000032314	Etfa	3.07056	0.372042	1	2.45887	-0.372042	1
ENSMUSG00000003518	Dusp3	7.41818	0.371935	1	6.0354	-0.371935	1
ENSMUSG00000048878	Hexim1	2.79825	0.371758	1	2.23533	-0.371758	1
ENSMUSG00000004951	Hspb1	2.79825	0.371758	1	2.23533	-0.371758	1
ENSMUSG00000026249	Serpine2	4.06591	0.371651	1	3.27849	-0.371651	1
ENSMUSG00000003345	Csnk1g2	5.33357	0.371595	1	4.32164	-0.371595	1
ENSMUSG00000016664	Pacsin2	1.25827	0.371413	1	0.968645	-0.371413	1
ENSMUSG00000038291	Snx25	1.25827	0.371413	1	0.968645	-0.371413	1
ENSMUSG00000032724	Abtb2	1.25827	0.371413	1	0.968645	-0.371413	1
ENSMUSG00000038079	Tmem237	1.25827	0.371413	1	0.968645	-0.371413	1
ENSMUSG00000032383	Ppib	8.49804	0.370731	1	6.92953	-0.370731	1
ENSMUSG00000091803	Cox16	2.97666	0.370442	1	2.38436	-0.370442	1
ENSMUSG00000055943	Emc7	1.709	0.369725	1	1.3412	-0.369725	1
ENSMUSG00000021495	Fam193b	2.43203	0.369433	1	1.93729	-0.369433	1
ENSMUSG00000040711	Sh3pxd2b	3.6058	0.368739	1	2.90593	-0.368739	1
ENSMUSG00000027305	Ndufaf1	1.43668	0.368739	1	1.11767	-0.368739	1
ENSMUSG00000002043	Trappc6a	2.15972	0.368739	1	1.71376	-0.368739	1
ENSMUSG00000002147	Stat6	2.61045	0.368093	1	2.08631	-0.368093	1
ENSMUSG00000001098	Kctd10	2.61045	0.368093	1	2.08631	-0.368093	1
ENSMUSG00000028868	Wasf2	9.02388	0.36799	1	7.3766	-0.36799	1
ENSMUSG00000048307	Ankrd46	1.88741	0.367847	1	1.49022	-0.367847	1
ENSMUSG00000068335	Dok1	1.88741	0.367847	1	1.49022	-0.367847	1
ENSMUSG00000020628	Trappc12	1.16437	0.367297	1	0.894133	-0.367297	1
ENSMUSG00000068749	Psma5	1.16437	0.367297	1	0.894133	-0.367297	1
ENSMUSG00000025142	Aspscr1	2.06582	0.366293	1	1.63924	-0.366293	1
ENSMUSG00000021948	Prkcd	3.59641	0.364987	1	2.90593	-0.364987	1
ENSMUSG00000027828	Ssr3	4.49786	0.364987	1	3.65104	-0.364987	1
ENSMUSG00000041075	Fzd7	1.34278	0.364987	1	1.04316	-0.364987	1
ENSMUSG00000030447	Cyfip1	2.24423	0.364987	1	1.78827	-0.364987	1
ENSMUSG00000054452	Tle5	11.1648	0.364502	1	9.16487	-0.364502	1
ENSMUSG00000021244	Ylpm1	1.97192	0.36362	1	1.56473	-0.36362	1
ENSMUSG00000031813	Mvb12a	1.97192	0.36362	1	1.56473	-0.36362	1
ENSMUSG00000006299	Aamp	7.0144	0.363445	1	5.73736	-0.363445	1
ENSMUSG00000034820	Cpsf7	1.5212	0.363218	1	1.19218	-0.363218	1
ENSMUSG00000015932	Dstn	6.46978	0.36248	1	5.29029	-0.36248	1
ENSMUSG00000020359	Phykpl	1.07047	0.36248	1	0.819622	-0.36248	1
ENSMUSG00000028322	Exosc3	1.07047	0.36248	1	0.819622	-0.36248	1
ENSMUSG00000027164	Traf6	1.07047	0.36248	1	0.819622	-0.36248	1
ENSMUSG00000031938	4931406C07Rik	3.4086	0.36182	1	2.75691	-0.36182	1
ENSMUSG00000010110	Stx5a	1.69961	0.36182	1	1.3412	-0.36182	1
ENSMUSG00000029701	Rbm28	1.69961	0.36182	1	1.3412	-0.36182	1
ENSMUSG00000001416	Cct3	7.36184	0.36095	1	6.0354	-0.36095	1
ENSMUSG00000062312	Erbb2	1.24888	0.360687	1	0.968645	-0.360687	1
ENSMUSG00000030265	Kras	1.87802	0.360687	1	1.49022	-0.360687	1
ENSMUSG00000026914	Psmd14	2.50716	0.360687	1	2.0118	-0.360687	1
ENSMUSG00000078652	Psme3	2.68557	0.359969	1	2.16082	-0.359969	1
ENSMUSG00000000171	Sdhd	2.05643	0.359751	1	1.63924	-0.359751	1
ENSMUSG00000027546	Atp9a	3.49312	0.359582	1	2.83142	-0.359582	1
ENSMUSG00000035770	Dync1li2	1.42729	0.359341	1	1.11767	-0.359341	1
ENSMUSG00000018381	Abi3	2.23484	0.358963	1	1.78827	-0.358963	1
ENSMUSG00000038014	Fam120a	3.39921	0.357851	1	2.75691	-0.357851	1
ENSMUSG00000050697	Prkaa1	1.78412	0.357453	1	1.41571	-0.357453	1
ENSMUSG00000058440	Nrf1	1.78412	0.357453	1	1.41571	-0.357453	1
ENSMUSG00000076609	Igkc	6.3571	0.357347	1	5.21578	-0.357347	1
ENSMUSG00000028643	Svbp	2.14094	0.356194	1	1.71376	-0.356194	1
ENSMUSG00000021957	Tkt	7.60598	0.35612	1	6.25893	-0.35612	1
ENSMUSG00000042834	Nrep	5.00492	0.355294	1	4.09811	-0.355294	1
ENSMUSG00000031839	Hsbp1	5.18333	0.355107	1	4.24713	-0.355107	1
ENSMUSG00000038843	Gcnt1	1.51181	0.35434	1	1.19218	-0.35434	1
ENSMUSG00000053460	Ggcx	1.51181	0.35434	1	1.19218	-0.35434	1
ENSMUSG00000079659	Tmem243	1.69022	0.353871	1	1.3412	-0.353871	1
ENSMUSG00000034088	Hdlbp	7.32428	0.353579	1	6.0354	-0.353579	1
ENSMUSG00000027954	Efna1	1.86863	0.353492	1	1.49022	-0.353492	1
ENSMUSG00000071369	Map3k5	2.04704	0.353178	1	1.63924	-0.353178	1
ENSMUSG00000038957	Edc3	2.04704	0.353178	1	1.63924	-0.353178	1
ENSMUSG00000000290	Itgb2	2.40386	0.35269	1	1.93729	-0.35269	1
ENSMUSG00000025856	Pdgfa	2.58228	0.352496	1	2.08631	-0.352496	1
ENSMUSG00000031441	Atp11a	5.34296	0.34988	1	4.39616	-0.34988	1
ENSMUSG00000022141	Nipbl	1.77473	0.34988	1	1.41571	-0.34988	1
ENSMUSG00000030533	Unc45a	1.59632	0.34988	1	1.26669	-0.34988	1
ENSMUSG00000026571	Dcaf6	1.95314	0.34988	1	1.56473	-0.34988	1
ENSMUSG00000073563	Csnk1g3	1.23949	0.34988	1	0.968645	-0.34988	1
ENSMUSG00000021608	Lpcat1	3.20202	0.34988	1	2.60789	-0.34988	1
ENSMUSG00000020841	Cpd	6.23502	0.34988	1	5.14127	-0.34988	1
ENSMUSG00000028896	Rcc1	1.23949	0.34988	1	0.968645	-0.34988	1
ENSMUSG00000026209	Dnpep	1.23949	0.34988	1	0.968645	-0.34988	1
ENSMUSG00000109901	Chmp1b	1.06108	0.34988	1	0.819622	-0.34988	1
ENSMUSG00000022051	Bnip3l	1.06108	0.34988	1	0.819622	-0.34988	1
ENSMUSG00000021118	Plek2	1.06108	0.34988	1	0.819622	-0.34988	1
ENSMUSG00000020715	Ern1	1.06108	0.34988	1	0.819622	-0.34988	1
ENSMUSG00000050079	Rspry1	1.06108	0.34988	1	0.819622	-0.34988	1
ENSMUSG00000028060	Khdc4	1.06108	0.34988	1	0.819622	-0.34988	1
ENSMUSG00000033577	Myo6	1.4179	0.34988	1	1.11767	-0.34988	1
ENSMUSG00000038406	Scaf1	1.4179	0.34988	1	1.11767	-0.34988	1
ENSMUSG00000029823	Luc7l2	3.46495	0.347932	1	2.83142	-0.347932	1
ENSMUSG00000025647	Shisa5	2.03765	0.346575	1	1.63924	-0.346575	1
ENSMUSG00000059811	Atl2	1.85924	0.34626	1	1.49022	-0.34626	1
ENSMUSG00000038393	Txnip	7.28671	0.346172	1	6.0354	-0.346172	1
ENSMUSG00000015950	Ncf1	1.68083	0.345878	1	1.3412	-0.345878	1
ENSMUSG00000018677	Slc25a39	8.26328	0.345792	1	6.85502	-0.345792	1
ENSMUSG00000034064	Poglut1	1.50242	0.345407	1	1.19218	-0.345407	1
ENSMUSG00000020964	Sel1l	1.50242	0.345407	1	1.19218	-0.345407	1
ENSMUSG00000022186	Oxct1	4.52603	0.345407	1	3.72556	-0.345407	1
ENSMUSG00000018669	Cdk5rap3	2.83581	0.345127	1	2.30984	-0.345127	1
ENSMUSG00000020850	Prpf8	8.52621	0.345127	1	7.07856	-0.345127	1
ENSMUSG00000035199	Arl6ip5	2.83581	0.345127	1	2.30984	-0.345127	1
ENSMUSG00000031232	Magt1	2.6574	0.344809	1	2.16082	-0.344809	1
ENSMUSG00000067148	Polr1c	2.6574	0.344809	1	2.16082	-0.344809	1
ENSMUSG00000023232	Serinc2	2.6574	0.344809	1	2.16082	-0.344809	1
ENSMUSG00000001482	Def8	1.324	0.344809	1	1.04316	-0.344809	1
ENSMUSG00000028906	Epb41	3.81238	0.344573	1	3.12947	-0.344573	1
ENSMUSG00000038095	Sbno1	3.63397	0.344314	1	2.98044	-0.344314	1
ENSMUSG00000022661	Cd200	1.14559	0.344028	1	0.894133	-0.344028	1
ENSMUSG00000067071	Hes6	1.14559	0.344028	1	0.894133	-0.344028	1
ENSMUSG00000022246	Rai14	2.30057	0.344028	1	1.86278	-0.344028	1
ENSMUSG00000007656	Arpp19	4.43213	0.343793	1	3.65104	-0.343793	1
ENSMUSG00000000303	Cdh1	8.51682	0.343539	1	7.07856	-0.343539	1
ENSMUSG00000020458	Rtn4	2.12216	0.343539	1	1.71376	-0.343539	1
ENSMUSG00000060450	Rnf14	1.94375	0.342961	1	1.56473	-0.342961	1
ENSMUSG00000042208	0610010F05Rik	1.94375	0.342961	1	1.56473	-0.342961	1
ENSMUSG00000036606	Plxnb2	4.87346	0.342961	1	4.0236	-0.342961	1
ENSMUSG00000028559	Osbpl9	4.69505	0.342699	1	3.87458	-0.342699	1
ENSMUSG00000040123	Zmym5	1.76534	0.342267	1	1.41571	-0.342267	1
ENSMUSG00000021482	Prxl2c	1.76534	0.342267	1	1.41571	-0.342267	1
ENSMUSG00000109336	Samd4b	1.76534	0.342267	1	1.41571	-0.342267	1
ENSMUSG00000027854	Sike1	1.76534	0.342267	1	1.41571	-0.342267	1
ENSMUSG00000038776	Ephx1	5.39931	0.34114	1	4.47067	-0.34114	1
ENSMUSG00000025151	Maged1	1.40851	0.340357	1	1.11767	-0.340357	1
ENSMUSG00000031112	Stk26	1.40851	0.340357	1	1.11767	-0.340357	1
ENSMUSG00000024186	Rgs11	1.40851	0.340357	1	1.11767	-0.340357	1
ENSMUSG00000035900	Gramd4	1.40851	0.340357	1	1.11767	-0.340357	1
ENSMUSG00000058317	Ube2e2	1.40851	0.340357	1	1.11767	-0.340357	1
ENSMUSG00000025371	Chmp6	1.40851	0.340357	1	1.11767	-0.340357	1
ENSMUSG00000030595	Nfkbib	1.40851	0.340357	1	1.11767	-0.340357	1
ENSMUSG00000001999	Blvra	1.40851	0.340357	1	1.11767	-0.340357	1
ENSMUSG00000006010	Odr4	1.40851	0.340357	1	1.11767	-0.340357	1
ENSMUSG00000020708	Psmc5	2.64801	0.33972	1	2.16082	-0.33972	1
ENSMUSG00000033295	Ptprf	8.40414	0.339452	1	7.00404	-0.339452	1
ENSMUSG00000001288	Rarg	1.84985	0.338992	1	1.49022	-0.338992	1
ENSMUSG00000027858	Tspan2	1.84985	0.338992	1	1.49022	-0.338992	1
ENSMUSG00000021256	Vash1	1.2301	0.338992	1	0.968645	-0.338992	1
ENSMUSG00000034164	Emid1	1.2301	0.338992	1	0.968645	-0.338992	1
ENSMUSG00000036676	Tmtc3	1.2301	0.338992	1	0.968645	-0.338992	1
ENSMUSG00000051674	Dcun1d4	1.2301	0.338992	1	0.968645	-0.338992	1
ENSMUSG00000029149	Krtcap3	1.2301	0.338992	1	0.968645	-0.338992	1
ENSMUSG00000040782	Cop1	1.2301	0.338992	1	0.968645	-0.338992	1
ENSMUSG00000061286	Exosc5	3.08934	0.338992	1	2.53338	-0.338992	1
ENSMUSG00000016528	Mapkapk2	3.08934	0.338992	1	2.53338	-0.338992	1
ENSMUSG00000062960	Kdr	2.29118	0.338151	1	1.86278	-0.338151	1
ENSMUSG00000021550	2210016F16Rik	1.67144	0.337841	1	1.3412	-0.337841	1
ENSMUSG00000044030	Irf2bp1	1.67144	0.337841	1	1.3412	-0.337841	1
ENSMUSG00000027230	Creb3l1	1.67144	0.337841	1	1.3412	-0.337841	1
ENSMUSG00000024921	Smarca2	1.05169	0.337169	1	0.819622	-0.337169	1
ENSMUSG00000034793	G6pc3	1.05169	0.337169	1	0.819622	-0.337169	1
ENSMUSG00000028005	Gucy1b1	1.05169	0.337169	1	0.819622	-0.337169	1
ENSMUSG00000005698	Ctcf	3.17385	0.337169	1	2.60789	-0.337169	1
ENSMUSG00000068735	Trp53i11	2.55411	0.336729	1	2.08631	-0.336729	1
ENSMUSG00000019795	Pcmt1	1.49303	0.336418	1	1.19218	-0.336418	1
ENSMUSG00000031532	Saraf	1.49303	0.336418	1	1.19218	-0.336418	1
ENSMUSG00000026003	Acadl	5.38053	0.336122	1	4.47067	-0.336122	1
ENSMUSG00000045482	Trrap	1.93436	0.336008	1	1.56473	-0.336008	1
ENSMUSG00000017493	Igfbp4	16.5078	0.335598	1	13.8591	-0.335598	1
ENSMUSG00000006676	Usp19	3.52129	0.334614	1	2.90593	-0.334614	1
ENSMUSG00000024981	Acsl5	1.75595	0.334614	1	1.41571	-0.334614	1
ENSMUSG00000034300	Fam53c	1.75595	0.334614	1	1.41571	-0.334614	1
ENSMUSG00000059439	Bcas3	1.75595	0.334614	1	1.41571	-0.334614	1
ENSMUSG00000075701	Selenos	2.19728	0.334614	1	1.78827	-0.334614	1
ENSMUSG00000058291	Zfp68	1.31461	0.334614	1	1.04316	-0.334614	1
ENSMUSG00000036661	Dennd3	2.01887	0.333278	1	1.63924	-0.333278	1
ENSMUSG00000014959	Gorasp2	6.07539	0.333278	1	5.06676	-0.333278	1
ENSMUSG00000029840	Mtpn	7.22098	0.333115	1	6.0354	-0.333115	1
ENSMUSG00000005417	Mprip	5.89698	0.33278	1	4.91773	-0.33278	1
ENSMUSG00000054766	Set	4.31005	0.332733	1	3.57653	-0.332733	1
ENSMUSG00000048249	Crebrf	1.1362	0.33225	1	0.894133	-0.33225	1
ENSMUSG00000035863	Palm	1.1362	0.33225	1	0.894133	-0.33225	1
ENSMUSG00000032238	Rora	1.1362	0.33225	1	0.894133	-0.33225	1
ENSMUSG00000035443	Thyn1	1.1362	0.33225	1	0.894133	-0.33225	1
ENSMUSG00000030036	Mogs	1.1362	0.33225	1	0.894133	-0.33225	1
ENSMUSG00000023087	Noct	2.28179	0.33225	1	1.86278	-0.33225	1
ENSMUSG00000045763	Basp1	5.80308	0.331354	1	4.84322	-0.331354	1
ENSMUSG00000023915	Tnfrsf21	3.24897	0.331291	1	2.6824	-0.331291	1
ENSMUSG00000048578	Mlec	9.32437	0.331134	1	7.82367	-0.331134	1
ENSMUSG00000053646	Plxnb1	2.10338	0.330771	1	1.71376	-0.330771	1
ENSMUSG00000005469	Prkaca	1.39912	0.330771	1	1.11767	-0.330771	1
ENSMUSG00000044927	H1fx	1.39912	0.330771	1	1.11767	-0.330771	1
ENSMUSG00000024583	Txnl1	5.18333	0.330445	1	4.32164	-0.330445	1
ENSMUSG00000025451	Paip1	4.742	0.330059	1	3.94909	-0.330059	1
ENSMUSG00000051343	Rab11fip5	4.03774	0.329935	1	3.353	-0.329935	1
ENSMUSG00000039753	Fbxl5	5.00492	0.329759	1	4.17262	-0.329759	1
ENSMUSG00000031697	Orc6	1.66205	0.329759	1	1.3412	-0.329759	1
ENSMUSG00000030138	Bms1	1.66205	0.329759	1	1.3412	-0.329759	1
ENSMUSG00000052298	Cdc42se2	2.62923	0.329488	1	2.16082	-0.329488	1
ENSMUSG00000024213	Nudt3	1.92497	0.329022	1	1.56473	-0.329022	1
ENSMUSG00000029545	Acads	2.89215	0.329022	1	2.38436	-0.329022	1
ENSMUSG00000029661	Col1a2	6.05661	0.328819	1	5.06676	-0.328819	1
ENSMUSG00000001833	2024-09-07	2.18789	0.328461	1	1.78827	-0.328461	1
ENSMUSG00000024640	Psat1	4.6481	0.328229	1	3.87458	-0.328229	1
ENSMUSG00000024603	Dctn4	1.22071	0.328021	1	0.968645	-0.328021	1
ENSMUSG00000048661	Lemd3	1.22071	0.328021	1	0.968645	-0.328021	1
ENSMUSG00000025473	Adam8	1.22071	0.328021	1	0.968645	-0.328021	1
ENSMUSG00000038563	Efl1	1.22071	0.328021	1	0.968645	-0.328021	1
ENSMUSG00000026663	Atf6	1.22071	0.328021	1	0.968645	-0.328021	1
ENSMUSG00000020423	Btg2	2.45082	0.328021	1	2.0118	-0.328021	1
ENSMUSG00000002010	Idh3g	3.94384	0.327776	1	3.27849	-0.327776	1
ENSMUSG00000024236	Svil	1.48364	0.327373	1	1.19218	-0.327373	1
ENSMUSG00000032977	Fam207a	1.48364	0.327373	1	1.19218	-0.327373	1
ENSMUSG00000034957	Cebpa	1.48364	0.327373	1	1.19218	-0.327373	1
ENSMUSG00000039536	Stau1	1.48364	0.327373	1	1.19218	-0.327373	1
ENSMUSG00000006304	Arpc2	4.73261	0.327205	1	3.94909	-0.327205	1
ENSMUSG00000042712	Tceal9	1.74656	0.326919	1	1.41571	-0.326919	1
ENSMUSG00000041120	Nbl1	3.76543	0.32674	1	3.12947	-0.32674	1
ENSMUSG00000022505	Emp2	5.7843	0.326685	1	4.84322	-0.326685	1
ENSMUSG00000054309	Cpsf3	2.00948	0.326584	1	1.63924	-0.326584	1
ENSMUSG00000038764	Ptpn3	2.00948	0.326584	1	1.63924	-0.326584	1
ENSMUSG00000046032	Snx12	2.53533	0.326121	1	2.08631	-0.326121	1
ENSMUSG00000051439	Cd14	2.53533	0.326121	1	2.08631	-0.326121	1
ENSMUSG00000037706	Cd81	24.2922	0.325832	1	20.5651	-0.325832	1
ENSMUSG00000032423	Syncrip	6.39466	0.325756	1	5.3648	-0.325756	1
ENSMUSG00000032096	Arcn1	4.11286	0.325441	1	3.42751	-0.325441	1
ENSMUSG00000025417	Pip4k2c	2.61984	0.324345	1	2.16082	-0.324345	1
ENSMUSG00000033819	Ppp1r16a	1.30522	0.324345	1	1.04316	-0.324345	1
ENSMUSG00000022106	Rcbtb2	1.30522	0.324345	1	1.04316	-0.324345	1
ENSMUSG00000030619	Eed	1.30522	0.324345	1	1.04316	-0.324345	1
ENSMUSG00000021188	Trip11	2.09399	0.324345	1	1.71376	-0.324345	1
ENSMUSG00000020056	Washc3	1.0423	0.324345	1	0.819622	-0.324345	1
ENSMUSG00000014554	Dguok	1.0423	0.324345	1	0.819622	-0.324345	1
ENSMUSG00000029772	Ahcyl2	1.0423	0.324345	1	0.819622	-0.324345	1
ENSMUSG00000018076	Med13l	2.09399	0.324345	1	1.71376	-0.324345	1
ENSMUSG00000025792	Slc25a10	3.23019	0.322952	1	2.6824	-0.322952	1
ENSMUSG00000044393	Dsg2	2.96727	0.322829	1	2.45887	-0.322829	1
ENSMUSG00000000131	Xpo6	2.70435	0.322682	1	2.23533	-0.322682	1
ENSMUSG00000034345	Gtf2h5	2.44143	0.322504	1	2.0118	-0.322504	1
ENSMUSG00000031523	Dlc1	2.44143	0.322504	1	2.0118	-0.322504	1
ENSMUSG00000041133	Smc1a	2.1785	0.322283	1	1.78827	-0.322283	1
ENSMUSG00000031862	Atp13a1	2.1785	0.322283	1	1.78827	-0.322283	1
ENSMUSG00000078713	Tomm5	1.91558	0.322001	1	1.56473	-0.322001	1
ENSMUSG00000026981	Il1rn	1.91558	0.322001	1	1.56473	-0.322001	1
ENSMUSG00000028763	Hspg2	1.65266	0.321631	1	1.3412	-0.321631	1
ENSMUSG00000025157	Zdhhc16	1.38973	0.321121	1	1.11767	-0.321121	1
ENSMUSG00000040220	Gas8	1.38973	0.321121	1	1.11767	-0.321121	1
ENSMUSG00000002393	Nr2f6	1.38973	0.321121	1	1.11767	-0.321121	1
ENSMUSG00000073676	Hspe1	3.92506	0.320906	1	3.27849	-0.320906	1
ENSMUSG00000031628	Casp3	1.12681	0.320376	1	0.894133	-0.320376	1
ENSMUSG00000003423	Pih1d1	1.12681	0.320376	1	0.894133	-0.320376	1
ENSMUSG00000060477	Irak2	1.12681	0.320376	1	0.894133	-0.320376	1
ENSMUSG00000078350	Smim1	1.12681	0.320376	1	0.894133	-0.320376	1
ENSMUSG00000040093	Bmf	1.12681	0.320376	1	0.894133	-0.320376	1
ENSMUSG00000056211	R3hdm1	1.12681	0.320376	1	0.894133	-0.320376	1
ENSMUSG00000029863	Casp2	2.87337	0.319653	1	2.38436	-0.319653	1
ENSMUSG00000034902	Pip5k1c	1.73717	0.319183	1	1.41571	-0.319183	1
ENSMUSG00000117924	Tmem223	1.47425	0.318271	1	1.19218	-0.318271	1
ENSMUSG00000005609	Ctr9	1.47425	0.318271	1	1.19218	-0.318271	1
ENSMUSG00000035960	Apex1	2.0846	0.31789	1	1.71376	-0.31789	1
ENSMUSG00000020149	Rab1a	14.7331	0.317622	1	12.5179	-0.317622	1
ENSMUSG00000048076	Arf1	8.45109	0.317423	1	7.15307	-0.317423	1
ENSMUSG00000029028	Lrrc47	3.04239	0.316966	1	2.53338	-0.316966	1
ENSMUSG00000030374	Strn4	1.21132	0.316966	1	0.968645	-0.316966	1
ENSMUSG00000039130	Zc3hc1	1.21132	0.316966	1	0.968645	-0.316966	1
ENSMUSG00000002052	Supt6	4.2631	0.316966	1	3.57653	-0.316966	1
ENSMUSG00000004655	Aqp1	12.9771	0.31637	1	11.0276	-0.31637	1
ENSMUSG00000025793	Hgs	2.77947	0.316272	1	2.30984	-0.316272	1
ENSMUSG00000056537	Rlim	4.34761	0.316078	1	3.65104	-0.316078	1
ENSMUSG00000039219	Arid4b	2.16911	0.316078	1	1.78827	-0.316078	1
ENSMUSG00000048047	Zbtb33	1.55876	0.315732	1	1.26669	-0.315732	1
ENSMUSG00000021589	Rhobtb3	1.55876	0.315732	1	1.26669	-0.315732	1
ENSMUSG00000031661	Nkd1	1.55876	0.315732	1	1.26669	-0.315732	1
ENSMUSG00000021814	Anxa7	4.08469	0.315548	1	3.42751	-0.315548	1
ENSMUSG00000020523	Fam114a2	2.51655	0.315434	1	2.08631	-0.315434	1
ENSMUSG00000030180	Kdm5a	2.51655	0.315434	1	2.08631	-0.315434	1
ENSMUSG00000023022	Lima1	3.82177	0.314946	1	3.20398	-0.314946	1
ENSMUSG00000025374	Nabp2	1.90619	0.314946	1	1.56473	-0.314946	1
ENSMUSG00000040813	Tex264	1.90619	0.314946	1	1.56473	-0.314946	1
ENSMUSG00000007880	Arid1a	3.82177	0.314946	1	3.20398	-0.314946	1
ENSMUSG00000026634	Angel2	1.90619	0.314946	1	1.56473	-0.314946	1
ENSMUSG00000037960	Card19	1.29583	0.314003	1	1.04316	-0.314003	1
ENSMUSG00000031921	Terf2	1.29583	0.314003	1	1.04316	-0.314003	1
ENSMUSG00000031948	Kars	2.60106	0.314003	1	2.16082	-0.314003	1
ENSMUSG00000050912	Tmem123	5.90637	0.313698	1	4.99224	-0.313698	1
ENSMUSG00000034022	Cpsf1	1.64327	0.313457	1	1.3412	-0.313457	1
ENSMUSG00000013160	Atp6v0d1	4.94858	0.313457	1	4.17262	-0.313457	1
ENSMUSG00000041958	Pigs	5.29601	0.313322	1	4.47067	-0.313322	1
ENSMUSG00000000631	Myo18a	3.64336	0.313262	1	3.05496	-0.313262	1
ENSMUSG00000063015	Ccni	3.99079	0.3131	1	3.353	-0.3131	1
ENSMUSG00000025068	Gsto1	1.9907	0.3131	1	1.63924	-0.3131	1
ENSMUSG00000071454	Dtnb	1.9907	0.3131	1	1.63924	-0.3131	1
ENSMUSG00000075700	Selenot	4.33822	0.312965	1	3.65104	-0.312965	1
ENSMUSG00000025393	Atp5b	12.855	0.31246	1	10.9531	-0.31246	1
ENSMUSG00000030315	Vgll4	2.42264	0.311406	1	2.0118	-0.311406	1
ENSMUSG00000022900	Ildr1	1.38034	0.311406	1	1.11767	-0.311406	1
ENSMUSG00000022472	Desi1	1.38034	0.311406	1	1.11767	-0.311406	1
ENSMUSG00000041886	Macc1	1.72778	0.311406	1	1.41571	-0.311406	1
ENSMUSG00000030120	Mlf2	1.72778	0.311406	1	1.41571	-0.311406	1
ENSMUSG00000041685	Fcho2	3.11751	0.311406	1	2.60789	-0.311406	1
ENSMUSG00000017499	Cdc6	1.03291	0.311406	1	0.819622	-0.311406	1
ENSMUSG00000000711	Rab5b	1.03291	0.311406	1	0.819622	-0.311406	1
ENSMUSG00000042684	Npl	1.03291	0.311406	1	0.819622	-0.311406	1
ENSMUSG00000033355	Rtp4	2.07521	0.311406	1	1.71376	-0.311406	1
ENSMUSG00000020849	Ywhae	11.193	0.311104	1	9.53742	-0.311104	1
ENSMUSG00000020444	Guk1	5.0237	0.310061	1	4.24713	-0.310061	1
ENSMUSG00000040481	Bptf	7.19281	0.309996	1	6.10991	-0.309996	1
ENSMUSG00000038145	Snrk	1.81229	0.309548	1	1.49022	-0.309548	1
ENSMUSG00000058056	Palld	5.45565	0.309548	1	4.61969	-0.309548	1
ENSMUSG00000053819	Camk2d	1.81229	0.309548	1	1.49022	-0.309548	1
ENSMUSG00000020415	Pttg1	3.28653	0.309352	1	2.75691	-0.309352	1
ENSMUSG00000010025	Aldh3a2	4.41335	0.309111	1	3.72556	-0.309111	1
ENSMUSG00000025199	Chuk	1.46486	0.309111	1	1.19218	-0.309111	1
ENSMUSG00000073412	Lst1	1.46486	0.309111	1	1.19218	-0.309111	1
ENSMUSG00000029622	Arpc1b	13.3433	0.308872	1	11.4002	-0.308872	1
ENSMUSG00000026970	Rbms1	5.19272	0.308804	1	4.39616	-0.308804	1
ENSMUSG00000038803	Ost4	2.59167	0.308804	1	2.16082	-0.308804	1
ENSMUSG00000031166	Wdr13	1.11742	0.308404	1	0.894133	-0.308404	1
ENSMUSG00000024959	Bad	1.11742	0.308404	1	0.894133	-0.308404	1
ENSMUSG00000043924	Ncmap	1.11742	0.308404	1	0.894133	-0.308404	1
ENSMUSG00000028405	Aco1	1.11742	0.308404	1	0.894133	-0.308404	1
ENSMUSG00000062901	Klhl24	3.02361	0.30806	1	2.53338	-0.30806	1
ENSMUSG00000025742	Prps2	2.32874	0.307067	1	1.93729	-0.307067	1
ENSMUSG00000033732	Sf3b3	3.8875	0.307067	1	3.27849	-0.307067	1
ENSMUSG00000033423	Eri3	1.54937	0.307067	1	1.26669	-0.307067	1
ENSMUSG00000030286	Emc3	5.09882	0.306773	1	4.32164	-0.306773	1
ENSMUSG00000040451	Sgms1	1.98131	0.306311	1	1.63924	-0.306311	1
ENSMUSG00000015605	Srf	1.20193	0.305825	1	0.968645	-0.305825	1
ENSMUSG00000035726	Supt16	4.05652	0.305587	1	3.42751	-0.305587	1
ENSMUSG00000022174	Dad1	2.8452	0.305486	1	2.38436	-0.305486	1
ENSMUSG00000033701	Acbd6	2.8452	0.305486	1	2.38436	-0.305486	1
ENSMUSG00000039530	Tusc3	1.63388	0.305236	1	1.3412	-0.305236	1
ENSMUSG00000070544	Top1	2.92971	0.304509	1	2.45887	-0.304509	1
ENSMUSG00000014177	Tvp23b	3.36165	0.304391	1	2.83142	-0.304391	1
ENSMUSG00000023186	Vwa5a	3.36165	0.304391	1	2.83142	-0.304391	1
ENSMUSG00000049382	Krt8	8.46048	0.304227	1	7.22758	-0.304227	1
ENSMUSG00000020432	Tcn2	10.2728	0.30385	1	8.79231	-0.30385	1
ENSMUSG00000021144	Mta1	2.58228	0.303587	1	2.16082	-0.303587	1
ENSMUSG00000038335	Tsr1	2.15033	0.303587	1	1.78827	-0.303587	1
ENSMUSG00000005125	Ndrg1	1.28644	0.303587	1	1.04316	-0.303587	1
ENSMUSG00000025762	Larp1b	1.28644	0.303587	1	1.04316	-0.303587	1
ENSMUSG00000069020	Urm1	1.28644	0.303587	1	1.04316	-0.303587	1
ENSMUSG00000029759	Pon3	1.71839	0.303587	1	1.41571	-0.303587	1
ENSMUSG00000035545	Leng8	7.23976	0.302092	1	6.18442	-0.302092	1
ENSMUSG00000022557	Bop1	1.8029	0.302092	1	1.49022	-0.302092	1
ENSMUSG00000026269	Rnpepl1	1.8029	0.302092	1	1.49022	-0.302092	1
ENSMUSG00000038372	Gmds	1.37095	0.301625	1	1.11767	-0.301625	1
ENSMUSG00000021357	Exoc2	1.37095	0.301625	1	1.11767	-0.301625	1
ENSMUSG00000053158	Fes	1.37095	0.301625	1	1.11767	-0.301625	1
ENSMUSG00000003813	Rad23a	3.26775	0.301108	1	2.75691	-0.301108	1
ENSMUSG00000024242	Map4k3	2.83581	0.300733	1	2.38436	-0.300733	1
ENSMUSG00000032336	Nptn	2.40386	0.300222	1	2.0118	-0.300222	1
ENSMUSG00000073982	Rhog	1.45546	0.299892	1	1.19218	-0.299892	1
ENSMUSG00000042659	Arrdc4	1.45546	0.299892	1	1.19218	-0.299892	1
ENSMUSG00000006445	Epha2	3.95323	0.29949	1	3.353	-0.29949	1
ENSMUSG00000015354	Pcolce2	3.52129	0.29899	1	2.98044	-0.29899	1
ENSMUSG00000035048	Anapc13	1.53998	0.29835	1	1.26669	-0.29835	1
ENSMUSG00000030655	Smg1	2.05643	0.29835	1	1.71376	-0.29835	1
ENSMUSG00000048410	Zfp407	1.02352	0.29835	1	0.819622	-0.29835	1
ENSMUSG00000032372	Plscr2	1.02352	0.29835	1	0.819622	-0.29835	1
ENSMUSG00000022761	Lztr1	3.17385	0.297641	1	2.6824	-0.297641	1
ENSMUSG00000055302	Mrfap1	5.32418	0.297504	1	4.54518	-0.297504	1
ENSMUSG00000037965	Zc3h7a	2.14094	0.2973	1	1.78827	-0.2973	1
ENSMUSG00000022426	Josd1	1.62449	0.296969	1	1.3412	-0.296969	1
ENSMUSG00000035885	Cox8a	4.37578	0.296806	1	3.72556	-0.296806	1
ENSMUSG00000037366	Pafah2	1.10803	0.296331	1	0.894133	-0.296331	1
ENSMUSG00000040007	Bahd1	1.10803	0.296331	1	0.894133	-0.296331	1
ENSMUSG00000020869	Lrrc59	3.42739	0.295724	1	2.90593	-0.295724	1
ENSMUSG00000047798	Cd300lf	1.709	0.295724	1	1.41571	-0.295724	1
ENSMUSG00000032407	U2surp	1.709	0.295724	1	1.41571	-0.295724	1
ENSMUSG00000032085	Tagln	2.30996	0.295432	1	1.93729	-0.295432	1
ENSMUSG00000013858	Tmem259	4.62932	0.295432	1	3.94909	-0.295432	1
ENSMUSG00000055239	Kcmf1	3.5119	0.295148	1	2.98044	-0.295148	1
ENSMUSG00000073599	Ecscr	2.99544	0.294598	1	2.53338	-0.294598	1
ENSMUSG00000028759	Hp1bp3	2.99544	0.294598	1	2.53338	-0.294598	1
ENSMUSG00000022358	Fbxo32	1.19254	0.294598	1	0.968645	-0.294598	1
ENSMUSG00000022142	Nup155	1.19254	0.294598	1	0.968645	-0.294598	1
ENSMUSG00000020388	Pdlim4	1.19254	0.294598	1	0.968645	-0.294598	1
ENSMUSG00000022114	Spry2	2.39447	0.294598	1	2.0118	-0.294598	1
ENSMUSG00000038507	Parp12	1.79351	0.294598	1	1.49022	-0.294598	1
ENSMUSG00000025862	Stag2	4.19737	0.294598	1	3.57653	-0.294598	1
ENSMUSG00000027366	Sppl2a	4.19737	0.294598	1	3.57653	-0.294598	1
ENSMUSG00000045983	Eif4g1	9.94411	0.29382	1	8.56878	-0.29382	1
ENSMUSG00000056342	Usp34	3.76543	0.293573	1	3.20398	-0.293573	1
ENSMUSG00000014547	Wdfy2	1.27705	0.293094	1	1.04316	-0.293094	1
ENSMUSG00000037210	Fam193a	1.27705	0.293094	1	1.04316	-0.293094	1
ENSMUSG00000012428	Steap4	1.27705	0.293094	1	1.04316	-0.293094	1
ENSMUSG00000032531	Amotl2	3.33348	0.292284	1	2.83142	-0.292284	1
ENSMUSG00000019791	Hint3	1.36156	0.291777	1	1.11767	-0.291777	1
ENSMUSG00000032393	Dpp8	2.73252	0.291777	1	2.30984	-0.291777	1
ENSMUSG00000003847	Nfat5	1.44607	0.290614	1	1.19218	-0.290614	1
ENSMUSG00000005483	Dnajb1	1.44607	0.290614	1	1.19218	-0.290614	1
ENSMUSG00000004266	Ptpn6	1.44607	0.290614	1	1.19218	-0.290614	1
ENSMUSG00000036461	Elf1	2.21606	0.290256	1	1.86278	-0.290256	1
ENSMUSG00000040652	Oaz2	4.44152	0.290256	1	3.80007	-0.290256	1
ENSMUSG00000041354	Rgl2	2.30057	0.28958	1	1.93729	-0.28958	1
ENSMUSG00000024939	Fam89b	1.53059	0.28958	1	1.26669	-0.28958	1
ENSMUSG00000032508	Myd88	3.15507	0.289104	1	2.6824	-0.289104	1
ENSMUSG00000029922	Mkrn1	3.15507	0.289104	1	2.6824	-0.289104	1
ENSMUSG00000020077	Srgn	4.00957	0.288831	1	3.42751	-0.288831	1
ENSMUSG00000057411	Fam173a	1.6151	0.288653	1	1.3412	-0.288653	1
ENSMUSG00000002064	Sdf2	4.34761	0.287508	1	3.72556	-0.287508	1
ENSMUSG00000005204	Senp3	1.78412	0.287064	1	1.49022	-0.287064	1
ENSMUSG00000047866	Lonp2	1.78412	0.287064	1	1.49022	-0.287064	1
ENSMUSG00000040268	Plekha1	1.78412	0.287064	1	1.49022	-0.287064	1
ENSMUSG00000042035	Igsf3	1.78412	0.287064	1	1.49022	-0.287064	1
ENSMUSG00000029397	Rchy1	2.72313	0.286828	1	2.30984	-0.286828	1
ENSMUSG00000041935	AW549877	1.86863	0.286377	1	1.56473	-0.286377	1
ENSMUSG00000041112	Elmo1	1.86863	0.286377	1	1.56473	-0.286377	1
ENSMUSG00000015937	H2afy	4.68566	0.286377	1	4.0236	-0.286377	1
ENSMUSG00000030105	Arl8b	7.50269	0.286377	1	6.48247	-0.286377	1
ENSMUSG00000031930	Wwp2	3.83116	0.286057	1	3.27849	-0.286057	1
ENSMUSG00000070473	Cldn3	11.0803	0.285378	1	9.61193	-0.285378	1
ENSMUSG00000024078	Ttc27	1.01413	0.285175	1	0.819622	-0.285175	1
ENSMUSG00000024589	Nedd4l	3.14568	0.284817	1	2.6824	-0.284817	1
ENSMUSG00000037822	Smim14	4.25371	0.284645	1	3.65104	-0.284645	1
ENSMUSG00000040848	Sft2d2	2.12216	0.284645	1	1.78827	-0.284645	1
ENSMUSG00000039982	Dtx4	1.09864	0.284156	1	0.894133	-0.284156	1
ENSMUSG00000024853	Sf3b2	5.53077	0.284156	1	4.76871	-0.284156	1
ENSMUSG00000053510	Nrd1	3.3147	0.284156	1	2.83142	-0.284156	1
ENSMUSG00000057561	Eif1a	5.61528	0.283971	1	4.84322	-0.283971	1
ENSMUSG00000006058	Snf8	4.50725	0.283925	1	3.87458	-0.283925	1
ENSMUSG00000042520	Ubap2l	3.39921	0.28385	1	2.90593	-0.28385	1
ENSMUSG00000022378	Fam49b	2.29118	0.283703	1	1.93729	-0.283703	1
ENSMUSG00000026966	Ssna1	2.29118	0.283703	1	1.93729	-0.283703	1
ENSMUSG00000022297	Fzd6	1.18315	0.283283	1	0.968645	-0.283283	1
ENSMUSG00000058756	Thra	1.18315	0.283283	1	0.968645	-0.283283	1
ENSMUSG00000078440	Dohh	1.18315	0.283283	1	0.968645	-0.283283	1
ENSMUSG00000049288	Lix1l	1.18315	0.283283	1	0.968645	-0.283283	1
ENSMUSG00000029250	Polr2b	3.65275	0.283018	1	3.12947	-0.283018	1
ENSMUSG00000048285	Frmd6	1.26766	0.282525	1	1.04316	-0.282525	1
ENSMUSG00000010080	Epn3	1.26766	0.282525	1	1.04316	-0.282525	1
ENSMUSG00000005161	Prdx2	1.26766	0.282525	1	1.04316	-0.282525	1
ENSMUSG00000030691	Fchsd2	1.26766	0.282525	1	1.04316	-0.282525	1
ENSMUSG00000029868	Trpv6	1.26766	0.282525	1	1.04316	-0.282525	1
ENSMUSG00000028455	Stoml2	1.26766	0.282525	1	1.04316	-0.282525	1
ENSMUSG00000028649	Macf1	5.26784	0.282183	1	4.54518	-0.282183	1
ENSMUSG00000073481	2024-03-02	2.62923	0.282183	1	2.23533	-0.282183	1
ENSMUSG00000040699	Limd2	7.90646	0.282183	1	6.85502	-0.282183	1
ENSMUSG00000048000	Gigyf2	1.35217	0.281862	1	1.11767	-0.281862	1
ENSMUSG00000060098	Prmt7	1.43668	0.281276	1	1.19218	-0.281276	1
ENSMUSG00000061288	Taok3	1.43668	0.281276	1	1.19218	-0.281276	1
ENSMUSG00000027395	Polr1b	1.43668	0.281276	1	1.19218	-0.281276	1
ENSMUSG00000019373	Cops3	1.5212	0.280756	1	1.26669	-0.280756	1
ENSMUSG00000047867	Gimap6	1.5212	0.280756	1	1.26669	-0.280756	1
ENSMUSG00000020180	Snrpd3	3.05178	0.280756	1	2.60789	-0.280756	1
ENSMUSG00000021771	Vdac2	4.75139	0.28044	1	4.09811	-0.28044	1
ENSMUSG00000023883	Phf10	1.60571	0.28029	1	1.3412	-0.28029	1
ENSMUSG00000022032	Scara5	1.60571	0.28029	1	1.3412	-0.28029	1
ENSMUSG00000056973	Ces1d	1.60571	0.28029	1	1.3412	-0.28029	1
ENSMUSG00000058709	Egln2	3.2208	0.28029	1	2.75691	-0.28029	1
ENSMUSG00000037376	Trmt6	1.60571	0.28029	1	1.3412	-0.28029	1
ENSMUSG00000036880	Acaa2	3.30531	0.280075	1	2.83142	-0.280075	1
ENSMUSG00000031511	Arhgef7	1.69022	0.279871	1	1.41571	-0.279871	1
ENSMUSG00000027304	Rtf1	1.69022	0.279871	1	1.41571	-0.279871	1
ENSMUSG00000018196	Glrx2	1.69022	0.279871	1	1.41571	-0.279871	1
ENSMUSG00000033475	Tomm6	5.34296	0.279491	1	4.61969	-0.279491	1
ENSMUSG00000017119	Nbr1	3.55885	0.279491	1	3.05496	-0.279491	1
ENSMUSG00000027706	Sec62	3.55885	0.279491	1	3.05496	-0.279491	1
ENSMUSG00000003235	Eif2b5	1.85924	0.279146	1	1.56473	-0.279146	1
ENSMUSG00000040712	Camta2	1.85924	0.279146	1	1.56473	-0.279146	1
ENSMUSG00000030008	Pradc1	1.85924	0.279146	1	1.56473	-0.279146	1
ENSMUSG00000040447	Spns2	3.89689	0.278831	1	3.353	-0.278831	1
ENSMUSG00000030536	Iqgap1	7.80317	0.278831	1	6.78051	-0.278831	1
ENSMUSG00000003233	Dvl3	1.94375	0.278831	1	1.63924	-0.278831	1
ENSMUSG00000024212	Mllt1	2.02826	0.278541	1	1.71376	-0.278541	1
ENSMUSG00000004319	Clcn3	2.28179	0.277803	1	1.93729	-0.277803	1
ENSMUSG00000022551	Cyc1	7.2022	0.277524	1	6.25893	-0.277524	1
ENSMUSG00000001473	Tubb6	4.91102	0.277395	1	4.24713	-0.277395	1
ENSMUSG00000029634	Rnf6	2.78886	0.276727	1	2.38436	-0.276727	1
ENSMUSG00000046229	Scand1	3.1269	0.276204	1	2.6824	-0.276204	1
ENSMUSG00000028962	Slc4a2	4.47908	0.274899	1	3.87458	-0.274899	1
ENSMUSG00000040289	Hey1	4.56359	0.274843	1	3.94909	-0.274843	1
ENSMUSG00000038467	Chmp4b	5.66223	0.274268	1	4.91773	-0.274268	1
ENSMUSG00000041488	Stx3	2.2724	0.271878	1	1.93729	-0.271878	1
ENSMUSG00000044252	Osbpl1a	2.01887	0.271878	1	1.71376	-0.271878	1
ENSMUSG00000013822	Elof1	2.01887	0.271878	1	1.71376	-0.271878	1
ENSMUSG00000061313	Ddhd2	1.84985	0.271878	1	1.56473	-0.271878	1
ENSMUSG00000022559	Fbxl6	1.08925	0.271878	1	0.894133	-0.271878	1
ENSMUSG00000071604	Fam189a2	1.17376	0.271878	1	0.968645	-0.271878	1
ENSMUSG00000016028	Celsr1	1.00474	0.271878	1	0.819622	-0.271878	1
ENSMUSG00000017485	Top2b	4.97675	0.271878	1	4.32164	-0.271878	1
ENSMUSG00000046949	Nqo2	1.25827	0.271878	1	1.04316	-0.271878	1
ENSMUSG00000025583	Rptor	2.86398	0.271878	1	2.45887	-0.271878	1
ENSMUSG00000020721	Helz	1.25827	0.271878	1	1.04316	-0.271878	1
ENSMUSG00000020530	Ggnbp2	2.77947	0.271878	1	2.38436	-0.271878	1
ENSMUSG00000040521	Tsfm	1.59632	0.271878	1	1.3412	-0.271878	1
ENSMUSG00000040034	Nup43	1.00474	0.271878	1	0.819622	-0.271878	1
ENSMUSG00000056167	Cnot10	2.86398	0.271878	1	2.45887	-0.271878	1
ENSMUSG00000033453	Adamts15	1.25827	0.271878	1	1.04316	-0.271878	1
ENSMUSG00000040940	Arhgef1	2.52594	0.271878	1	2.16082	-0.271878	1
ENSMUSG00000011831	Evi5	1.59632	0.271878	1	1.3412	-0.271878	1
ENSMUSG00000003731	Kpna6	1.76534	0.271878	1	1.49022	-0.271878	1
ENSMUSG00000066151	Fkbp15	1.17376	0.271878	1	0.968645	-0.271878	1
ENSMUSG00000028104	Polr3gl	1.17376	0.271878	1	0.968645	-0.271878	1
ENSMUSG00000014873	Surf2	1.00474	0.271878	1	0.819622	-0.271878	1
ENSMUSG00000038147	Cd84	1.59632	0.271878	1	1.3412	-0.271878	1
ENSMUSG00000026577	Blzf1	1.25827	0.271878	1	1.04316	-0.271878	1
ENSMUSG00000002342	Tmem161a	1.34278	0.271878	1	1.11767	-0.271878	1
ENSMUSG00000037221	Mospd3	1.51181	0.271878	1	1.26669	-0.271878	1
ENSMUSG00000026275	Ppp1r7	3.033	0.271878	1	2.60789	-0.271878	1
ENSMUSG00000000787	Ddx3x	7.00501	0.271878	1	6.10991	-0.271878	1
ENSMUSG00000028494	Plin2	7.33367	0.270034	1	6.40796	-0.270034	1
ENSMUSG00000030759	Far1	5.64345	0.269483	1	4.91773	-0.269483	1
ENSMUSG00000022037	Clu	5.38992	0.269371	1	4.6942	-0.269371	1
ENSMUSG00000069744	Psmb3	4.71383	0.269012	1	4.09811	-0.269012	1
ENSMUSG00000021577	Sdha	4.62932	0.26896	1	4.0236	-0.26896	1
ENSMUSG00000025982	Sf3b1	9.18351	0.268933	1	8.0472	-0.268933	1
ENSMUSG00000042699	Dhx9	4.54481	0.268906	1	3.94909	-0.268906	1
ENSMUSG00000007041	Clic1	11.0334	0.268202	1	9.68645	-0.268202	1
ENSMUSG00000031360	Ctps2	2.68557	0.26686	1	2.30984	-0.26686	1
ENSMUSG00000050812	Ecpas	2.60106	0.266698	1	2.23533	-0.266698	1
ENSMUSG00000022962	Gart	2.43203	0.26634	1	2.08631	-0.26634	1
ENSMUSG00000019256	Ahr	2.34752	0.266141	1	2.0118	-0.266141	1
ENSMUSG00000041084	Ostc	2.1785	0.265699	1	1.86278	-0.265699	1
ENSMUSG00000024451	Arap3	2.09399	0.265451	1	1.78827	-0.265451	1
ENSMUSG00000038056	Kmt2c	2.09399	0.265451	1	1.78827	-0.265451	1
ENSMUSG00000053931	Cnn3	6.04722	0.265183	1	5.29029	-0.265183	1
ENSMUSG00000026014	Raph1	2.00948	0.265183	1	1.71376	-0.265183	1
ENSMUSG00000026031	Cflar	2.00948	0.265183	1	1.71376	-0.265183	1
ENSMUSG00000021904	Sema3g	1.92497	0.264891	1	1.63924	-0.264891	1
ENSMUSG00000017999	Ddx27	1.92497	0.264891	1	1.63924	-0.264891	1
ENSMUSG00000052299	Ltn1	1.67144	0.26384	1	1.41571	-0.26384	1
ENSMUSG00000026626	Ppp2r5a	1.67144	0.26384	1	1.41571	-0.26384	1
ENSMUSG00000002885	Adgre5	6.29136	0.263303	1	5.51382	-0.263303	1
ENSMUSG00000004451	Ralb	3.09873	0.263187	1	2.6824	-0.263187	1
ENSMUSG00000025626	Phf6	1.50242	0.262945	1	1.26669	-0.262945	1
ENSMUSG00000023010	Tmbim6	14.4326	0.262528	1	12.7414	-0.262528	1
ENSMUSG00000022940	Pigp	1.4179	0.262417	1	1.19218	-0.262417	1
ENSMUSG00000017288	Vps53	1.4179	0.262417	1	1.19218	-0.262417	1
ENSMUSG00000037808	Fam76b	1.4179	0.262417	1	1.19218	-0.262417	1
ENSMUSG00000029227	Fip1l1	2.8452	0.262417	1	2.45887	-0.262417	1
ENSMUSG00000030890	Ilk	4.18798	0.262228	1	3.65104	-0.262228	1
ENSMUSG00000024066	Xdh	4.01896	0.261824	1	3.50202	-0.261824	1
ENSMUSG00000040760	Appl1	1.33339	0.261824	1	1.11767	-0.261824	1
ENSMUSG00000048701	Ccdc6	2.67618	0.261824	1	2.30984	-0.261824	1
ENSMUSG00000029071	Dvl1	1.33339	0.261824	1	1.11767	-0.261824	1
ENSMUSG00000007476	Lrrc8a	1.33339	0.261824	1	1.11767	-0.261824	1
ENSMUSG00000056671	Prelid2	1.24888	0.261151	1	1.04316	-0.261151	1
ENSMUSG00000021277	Traf3	1.24888	0.261151	1	1.04316	-0.261151	1
ENSMUSG00000073838	Tufm	1.24888	0.261151	1	1.04316	-0.261151	1
ENSMUSG00000038387	Rras	2.50716	0.261151	1	2.16082	-0.261151	1
ENSMUSG00000022885	St6gal1	2.42264	0.26078	1	2.08631	-0.26078	1
ENSMUSG00000020541	Tom1l1	2.42264	0.26078	1	2.08631	-0.26078	1
ENSMUSG00000074457	S100a16	5.94393	0.260545	1	5.21578	-0.260545	1
ENSMUSG00000063952	Brpf3	1.16437	0.260382	1	0.968645	-0.260382	1
ENSMUSG00000023044	Csad	1.16437	0.260382	1	0.968645	-0.260382	1
ENSMUSG00000019794	Katna1	1.16437	0.260382	1	0.968645	-0.260382	1
ENSMUSG00000031878	Nae1	1.16437	0.260382	1	0.968645	-0.260382	1
ENSMUSG00000028859	Csf3r	3.5119	0.260382	1	3.05496	-0.260382	1
ENSMUSG00000001964	Emd	3.42739	0.260101	1	2.98044	-0.260101	1
ENSMUSG00000000378	Ccm2	2.25362	0.259955	1	1.93729	-0.259955	1
ENSMUSG00000029816	Gpnmb	2.25362	0.259955	1	1.93729	-0.259955	1
ENSMUSG00000024889	Rce1	1.07986	0.259494	1	0.894133	-0.259494	1
ENSMUSG00000013150	Gfod2	1.07986	0.259494	1	0.894133	-0.259494	1
ENSMUSG00000029518	Rab35	1.07986	0.259494	1	0.894133	-0.259494	1
ENSMUSG00000028670	Lypla2	2.16911	0.259494	1	1.86278	-0.259494	1
ENSMUSG00000022521	Crebbp	4.2631	0.25925	1	3.72556	-0.25925	1
ENSMUSG00000037089	Slc35b2	4.09408	0.258732	1	3.57653	-0.258732	1
ENSMUSG00000034403	Pja1	2.00009	0.258457	1	1.71376	-0.258457	1
ENSMUSG00000018907	Alox12e	2.00009	0.258457	1	1.71376	-0.258457	1
ENSMUSG00000030835	Nomo1	2.00009	0.258457	1	1.71376	-0.258457	1
ENSMUSG00000000682	Cd52	4.00957	0.258457	1	3.50202	-0.258457	1
ENSMUSG00000016194	Hsd11b1	2.92032	0.258072	1	2.53338	-0.258072	1
ENSMUSG00000027406	Idh3b	3.84055	0.257871	1	3.353	-0.257871	1
ENSMUSG00000024387	Csnk2b	4.59176	0.257231	1	4.0236	-0.257231	1
ENSMUSG00000042608	Stk40	2.7513	0.257231	1	2.38436	-0.257231	1
ENSMUSG00000025509	Pnpla2	2.66679	0.256771	1	2.30984	-0.256771	1
ENSMUSG00000027186	Elf5	2.66679	0.256771	1	2.30984	-0.256771	1
ENSMUSG00000020978	Klhdc2	3.50251	0.25653	1	3.05496	-0.25653	1
ENSMUSG00000028111	Ctsk	1.74656	0.25653	1	1.49022	-0.25653	1
ENSMUSG00000059005	Hnrnpa3	5.25845	0.25653	1	4.61969	-0.25653	1
ENSMUSG00000026768	Itga8	1.74656	0.25653	1	1.49022	-0.25653	1
ENSMUSG00000026281	Dtymk	2.58228	0.256281	1	2.23533	-0.256281	1
ENSMUSG00000003072	Atp5d	11.9442	0.256098	1	10.5806	-0.256098	1
ENSMUSG00000022024	Sugt1	4.1692	0.255758	1	3.65104	-0.255758	1
ENSMUSG00000032431	Crtap	1.66205	0.255758	1	1.41571	-0.255758	1
ENSMUSG00000024695	Zfp91	4.00018	0.255083	1	3.50202	-0.255083	1
ENSMUSG00000029076	Sdf4	7.17403	0.255004	1	6.33344	-0.255004	1
ENSMUSG00000056629	Fkbp2	2.32874	0.2546	1	2.0118	-0.2546	1
ENSMUSG00000022617	Chkb	2.32874	0.2546	1	2.0118	-0.2546	1
ENSMUSG00000047821	Trim16	2.32874	0.2546	1	2.0118	-0.2546	1
ENSMUSG00000028700	Pomgnt1	2.32874	0.2546	1	2.0118	-0.2546	1
ENSMUSG00000042439	Zfp532	1.49303	0.253956	1	1.26669	-0.253956	1
ENSMUSG00000038371	Sbf2	1.49303	0.253956	1	1.26669	-0.253956	1
ENSMUSG00000013089	Etv5	6.58246	0.253499	1	5.81187	-0.253499	1
ENSMUSG00000005514	Por	2.91093	0.253441	1	2.53338	-0.253441	1
ENSMUSG00000058886	Deaf1	2.15972	0.253262	1	1.86278	-0.253262	1
ENSMUSG00000027198	Ext2	2.15972	0.253262	1	1.86278	-0.253262	1
ENSMUSG00000024941	Scyl1	1.40851	0.252895	1	1.19218	-0.252895	1
ENSMUSG00000020801	Med31	1.40851	0.252895	1	1.19218	-0.252895	1
ENSMUSG00000032757	Bet1	1.40851	0.252895	1	1.19218	-0.252895	1
ENSMUSG00000025337	Sbds	1.40851	0.252895	1	1.19218	-0.252895	1
ENSMUSG00000039158	Akna	1.40851	0.252895	1	1.19218	-0.252895	1
ENSMUSG00000047945	Marcksl1	6.99562	0.252667	1	6.18442	-0.252667	1
ENSMUSG00000028847	Trappc3	4.15981	0.252512	1	3.65104	-0.252512	1
ENSMUSG00000035941	Ibtk	2.07521	0.252512	1	1.78827	-0.252512	1
ENSMUSG00000015755	Tab2	3.4086	0.252195	1	2.98044	-0.252195	1
ENSMUSG00000051748	Wfdc21	2.6574	0.2517	1	2.30984	-0.2517	1
ENSMUSG00000031575	Ash2l	2.6574	0.2517	1	2.30984	-0.2517	1
ENSMUSG00000045659	Plekha7	1.324	0.2517	1	1.11767	-0.2517	1
ENSMUSG00000026585	Kifap3	1.324	0.2517	1	1.11767	-0.2517	1
ENSMUSG00000021377	Dek	6.57307	0.251443	1	5.81187	-0.251443	1
ENSMUSG00000020592	Sdc1	10.4887	0.251377	1	9.31389	-0.251377	1
ENSMUSG00000040170	Fmo2	7.73744	0.251044	1	6.85502	-0.251044	1
ENSMUSG00000032359	Ctsh	9.484	0.25063	1	8.41976	-0.25063	1
ENSMUSG00000074925	Ptar1	1.23949	0.250345	1	1.04316	-0.250345	1
ENSMUSG00000045996	Polr2k	1.23949	0.250345	1	1.04316	-0.250345	1
ENSMUSG00000033159	Cnppd1	1.23949	0.250345	1	1.04316	-0.250345	1
ENSMUSG00000025409	Mbd6	2.48838	0.250345	1	2.16082	-0.250345	1
ENSMUSG00000020549	Elac2	1.82168	0.249851	1	1.56473	-0.249851	1
ENSMUSG00000039449	Prpf18	1.82168	0.249851	1	1.56473	-0.249851	1
ENSMUSG00000028675	Pnrc2	4.23493	0.249706	1	3.72556	-0.249706	1
ENSMUSG00000034724	Cnot6l	2.40386	0.249596	1	2.08631	-0.249596	1
ENSMUSG00000020994	Pnn	5.98149	0.24944	1	5.29029	-0.24944	1
ENSMUSG00000033184	Tmed7	4.73261	0.249202	1	4.17262	-0.249202	1
ENSMUSG00000015468	Notch4	1.15498	0.248794	1	0.968645	-0.248794	1
ENSMUSG00000038055	Dexi	1.15498	0.248794	1	0.968645	-0.248794	1
ENSMUSG00000015757	Ppil4	1.73717	0.248794	1	1.49022	-0.248794	1
ENSMUSG00000027860	Vangl1	1.15498	0.248794	1	0.968645	-0.248794	1
ENSMUSG00000017002	Slpi	7.39001	0.248271	1	6.55698	-0.248271	1
ENSMUSG00000041891	Lman1	3.39921	0.248226	1	2.98044	-0.248226	1
ENSMUSG00000068039	Tcp1	14.5359	0.247863	1	12.9649	-0.247863	1
ENSMUSG00000020022	Ndufa12	1.65266	0.24763	1	1.41571	-0.24763	1
ENSMUSG00000018666	Cbx1	2.73252	0.247383	1	2.38436	-0.247383	1
ENSMUSG00000025575	Cant1	2.15033	0.247003	1	1.86278	-0.247003	1
ENSMUSG00000032946	Rasgrp2	1.07047	0.247003	1	0.894133	-0.247003	1
ENSMUSG00000024293	Esco1	1.07047	0.247003	1	0.894133	-0.247003	1
ENSMUSG00000024201	Kdm4b	1.07047	0.247003	1	0.894133	-0.247003	1
ENSMUSG00000022382	Wnt7b	1.07047	0.247003	1	0.894133	-0.247003	1
ENSMUSG00000029185	Fam114a1	1.07047	0.247003	1	0.894133	-0.247003	1
ENSMUSG00000039959	Hip1	1.56815	0.246343	1	1.3412	-0.246343	1
ENSMUSG00000041697	Cox6a1	6.5449	0.245255	1	5.81187	-0.245255	1
ENSMUSG00000020097	Sgpl1	2.47899	0.244911	1	2.16082	-0.244911	1
ENSMUSG00000041598	Cdc42ep4	2.89215	0.244133	1	2.53338	-0.244133	1
ENSMUSG00000021665	Hexb	2.39447	0.243972	1	2.08631	-0.243972	1
ENSMUSG00000021576	Pdcd6	4.30066	0.243863	1	3.80007	-0.243863	1
ENSMUSG00000053062	Jam2	1.8968	0.243727	1	1.63924	-0.243727	1
ENSMUSG00000030703	Gdpd3	4.21615	0.243309	1	3.72556	-0.243309	1
ENSMUSG00000021501	Caml	1.39912	0.243309	1	1.19218	-0.243309	1
ENSMUSG00000037411	Serpine1	1.39912	0.243309	1	1.19218	-0.243309	1
ENSMUSG00000046985	Tapt1	1.39912	0.243309	1	1.19218	-0.243309	1
ENSMUSG00000026638	Irf6	1.39912	0.243309	1	1.19218	-0.243309	1
ENSMUSG00000020124	Usp15	2.30996	0.242965	1	2.0118	-0.242965	1
ENSMUSG00000063550	Nup98	1.81229	0.242434	1	1.56473	-0.242434	1
ENSMUSG00000034928	Rnf44	2.72313	0.242434	1	2.38436	-0.242434	1
ENSMUSG00000020821	Kif1c	7.52147	0.241617	1	6.706	-0.241617	1
ENSMUSG00000038235	F11r	10.1695	0.241587	1	9.09036	-0.241587	1
ENSMUSG00000024590	Lmnb1	1.31461	0.241504	1	1.11767	-0.241504	1
ENSMUSG00000025733	Rhot2	1.31461	0.241504	1	1.11767	-0.241504	1
ENSMUSG00000049932	H2afx	1.31461	0.241504	1	1.11767	-0.241504	1
ENSMUSG00000042572	Ube2q1	1.31461	0.241504	1	1.11767	-0.241504	1
ENSMUSG00000019920	Lims1	3.46495	0.241017	1	3.05496	-0.241017	1
ENSMUSG00000002102	Psmc3	4.29127	0.240717	1	3.80007	-0.240717	1
ENSMUSG00000033257	Ttll4	2.14094	0.240717	1	1.86278	-0.240717	1
ENSMUSG00000046768	Rhoj	2.96727	0.240367	1	2.60789	-0.240367	1
ENSMUSG00000042133	Ppig	3.7936	0.240169	1	3.353	-0.240169	1
ENSMUSG00000038845	Phb	1.64327	0.239456	1	1.41571	-0.239456	1
ENSMUSG00000027889	Ampd2	1.64327	0.239456	1	1.41571	-0.239456	1
ENSMUSG00000041815	Poldip3	2.88276	0.239456	1	2.53338	-0.239456	1
ENSMUSG00000005354	Txn2	6.60124	0.239456	1	5.88638	-0.239456	1
ENSMUSG00000024382	Ercc3	1.2301	0.239456	1	1.04316	-0.239456	1
ENSMUSG00000046727	Cystm1	3.70909	0.239456	1	3.27849	-0.239456	1
ENSMUSG00000069565	Dazap1	2.4696	0.239456	1	2.16082	-0.239456	1
ENSMUSG00000078485	Plekhn1	2.4696	0.239456	1	2.16082	-0.239456	1
ENSMUSG00000056201	Cfl1	19.8976	0.238912	1	17.8827	-0.238912	1
ENSMUSG00000021910	Nisch	8.08487	0.238787	1	7.22758	-0.238787	1
ENSMUSG00000032525	Nktr	3.21141	0.238615	1	2.83142	-0.238615	1
ENSMUSG00000052253	Zfp622	3.1269	0.23773	1	2.75691	-0.23773	1
ENSMUSG00000039275	Foxk2	1.55876	0.23773	1	1.3412	-0.23773	1
ENSMUSG00000026740	Dnajc1	1.55876	0.23773	1	1.3412	-0.23773	1
ENSMUSG00000028413	B4galt1	2.71374	0.237468	1	2.38436	-0.237468	1
ENSMUSG00000025016	Tm9sf3	6.17868	0.237269	1	5.51382	-0.237269	1
ENSMUSG00000003352	Cacnb3	1.14559	0.237112	1	0.968645	-0.237112	1
ENSMUSG00000069301	Hist1h2ag	1.14559	0.237112	1	0.968645	-0.237112	1
ENSMUSG00000018565	Elp5	1.14559	0.237112	1	0.968645	-0.237112	1
ENSMUSG00000049103	Ccr2	1.14559	0.237112	1	0.968645	-0.237112	1
ENSMUSG00000041836	Ptpre	1.14559	0.237112	1	0.968645	-0.237112	1
ENSMUSG00000027668	Mfn1	2.62923	0.236379	1	2.30984	-0.236379	1
ENSMUSG00000036529	Sbf1	2.54472	0.235219	1	2.23533	-0.235219	1
ENSMUSG00000020843	Timm22	2.54472	0.235219	1	2.23533	-0.235219	1
ENSMUSG00000018160	Med1	1.8029	0.234978	1	1.56473	-0.234978	1
ENSMUSG00000025534	Gusb	5.01431	0.23461	1	4.47067	-0.23461	1
ENSMUSG00000073421	H2-Ab1	6.08478	0.234574	1	5.43931	-0.234574	1
ENSMUSG00000020758	Itgb4	3.20202	0.234403	1	2.83142	-0.234403	1
ENSMUSG00000031274	Col4a5	1.06108	0.234403	1	0.894133	-0.234403	1
ENSMUSG00000037185	Krt80	1.06108	0.234403	1	0.894133	-0.234403	1
ENSMUSG00000021009	Ptpn21	1.06108	0.234403	1	0.894133	-0.234403	1
ENSMUSG00000039236	Isg20	1.06108	0.234403	1	0.894133	-0.234403	1
ENSMUSG00000041264	Uspl1	1.06108	0.234403	1	0.894133	-0.234403	1
ENSMUSG00000048915	Efna5	2.13155	0.234403	1	1.86278	-0.234403	1
ENSMUSG00000003435	Supt5	3.85933	0.233864	1	3.42751	-0.233864	1
ENSMUSG00000016262	Sertad4	1.71839	0.233197	1	1.49022	-0.233197	1
ENSMUSG00000021810	Ecd	2.37569	0.232656	1	2.08631	-0.232656	1
ENSMUSG00000021124	Vti1b	3.69031	0.232151	1	3.27849	-0.232151	1
ENSMUSG00000001175	Calm1	11.747	0.2321	1	10.5806	-0.2321	1
ENSMUSG00000021728	Emb	2.61984	0.231236	1	2.30984	-0.231236	1
ENSMUSG00000014867	Surf4	4.92041	0.231236	1	4.39616	-0.231236	1
ENSMUSG00000064246	Chil1	4.92041	0.231236	1	4.39616	-0.231236	1
ENSMUSG00000027361	Gabpb1	1.30522	0.231236	1	1.11767	-0.231236	1
ENSMUSG00000020024	Cep83	1.63388	0.231236	1	1.41571	-0.231236	1
ENSMUSG00000027671	Actl6a	1.63388	0.231236	1	1.41571	-0.231236	1
ENSMUSG00000060376	Bckdha	1.96253	0.231236	1	1.71376	-0.231236	1
ENSMUSG00000037270	4932438A13Rik	1.96253	0.231236	1	1.71376	-0.231236	1
ENSMUSG00000018012	Rac3	2.53533	0.229905	1	2.23533	-0.229905	1
ENSMUSG00000058793	Cds2	2.20667	0.229708	1	1.93729	-0.229708	1
ENSMUSG00000012443	Kif11	1.87802	0.229442	1	1.63924	-0.229442	1
ENSMUSG00000024073	Birc6	1.87802	0.229442	1	1.63924	-0.229442	1
ENSMUSG00000023067	Cdkn1a	3.76543	0.229442	1	3.353	-0.229442	1
ENSMUSG00000022191	Drosha	1.87802	0.229442	1	1.63924	-0.229442	1
ENSMUSG00000022965	Ifngr2	3.43678	0.229272	1	3.05496	-0.229272	1
ENSMUSG00000053080	2700081O15Rik	1.54937	0.229065	1	1.3412	-0.229065	1
ENSMUSG00000020986	Sec23a	1.54937	0.229065	1	1.3412	-0.229065	1
ENSMUSG00000030287	Itpr2	1.54937	0.229065	1	1.3412	-0.229065	1
ENSMUSG00000025958	Creb1	1.22071	0.228485	1	1.04316	-0.228485	1
ENSMUSG00000066036	Ubr4	4.58237	0.228288	1	4.09811	-0.228288	1
ENSMUSG00000029311	Hsd17b11	3.02361	0.22789	1	2.6824	-0.22789	1
ENSMUSG00000029152	Ociad1	3.02361	0.22789	1	2.6824	-0.22789	1
ENSMUSG00000020534	Shmt1	1.79351	0.227484	1	1.56473	-0.227484	1
ENSMUSG00000035992	Fnip1	1.79351	0.227484	1	1.56473	-0.227484	1
ENSMUSG00000029202	Pds5a	3.26775	0.227108	1	2.90593	-0.227108	1
ENSMUSG00000028525	Pde4b	3.84055	0.226844	1	3.42751	-0.226844	1
ENSMUSG00000060147	Serpinb6a	1.46486	0.226649	1	1.26669	-0.226649	1
ENSMUSG00000036667	Tcaf1	4.98614	0.226498	1	4.47067	-0.226498	1
ENSMUSG00000021892	Sh3bp5	2.03765	0.226281	1	1.78827	-0.226281	1
ENSMUSG00000042700	Sipa1l1	2.03765	0.226281	1	1.78827	-0.226281	1
ENSMUSG00000028478	Clta	14.0664	0.225473	1	12.7414	-0.225473	1
ENSMUSG00000064120	Mocs1	1.709	0.225335	1	1.49022	-0.225335	1
ENSMUSG00000054302	Eapp	3.42739	0.225335	1	3.05496	-0.225335	1
ENSMUSG00000023277	Twf2	1.709	0.225335	1	1.49022	-0.225335	1
ENSMUSG00000110170	St6galnac2	2.28179	0.225335	1	2.0118	-0.225335	1
ENSMUSG00000021224	Numb	2.52594	0.224572	1	2.23533	-0.224572	1
ENSMUSG00000001665	Gstt3	1.95314	0.224349	1	1.71376	-0.224349	1
ENSMUSG00000018909	Arrb1	1.95314	0.224349	1	1.71376	-0.224349	1
ENSMUSG00000089911	Mfsd14a	1.95314	0.224349	1	1.71376	-0.224349	1
ENSMUSG00000024077	Strn	1.38034	0.223943	1	1.19218	-0.223943	1
ENSMUSG00000024063	Lbh	1.38034	0.223943	1	1.19218	-0.223943	1
ENSMUSG00000016526	Dyrk3	1.38034	0.223943	1	1.19218	-0.223943	1
ENSMUSG00000038633	Degs1	2.19728	0.223582	1	1.93729	-0.223582	1
ENSMUSG00000000568	Hnrnpd	4.40396	0.223582	1	3.94909	-0.223582	1
ENSMUSG00000024454	Hdac3	3.01422	0.223416	1	2.6824	-0.223416	1
ENSMUSG00000025544	Tm9sf2	3.83116	0.223321	1	3.42751	-0.223321	1
ENSMUSG00000025332	Kdm5c	2.44143	0.222968	1	2.16082	-0.222968	1
ENSMUSG00000031858	Mau2	3.25836	0.222968	1	2.90593	-0.222968	1
ENSMUSG00000031078	Cttn	5.70918	0.222968	1	5.14127	-0.222968	1
ENSMUSG00000017221	Psmd3	7.50269	0.222247	1	6.78051	-0.222247	1
ENSMUSG00000027580	Helz2	1.86863	0.222247	1	1.63924	-0.222247	1
ENSMUSG00000037104	Socs5	3.74665	0.222247	1	3.353	-0.222247	1
ENSMUSG00000044857	Lemd2	2.92971	0.222047	1	2.60789	-0.222047	1
ENSMUSG00000000804	Usp32	1.05169	0.221692	1	0.894133	-0.221692	1
ENSMUSG00000044465	Fam160a2	1.05169	0.221692	1	0.894133	-0.221692	1
ENSMUSG00000061665	Cd2ap	4.96736	0.221064	1	4.47067	-0.221064	1
ENSMUSG00000030738	Eif3c	14.9209	0.221064	1	13.561	-0.221064	1
ENSMUSG00000022361	Zhx1	1.29583	0.220894	1	1.11767	-0.220894	1
ENSMUSG00000025477	Inpp5a	1.29583	0.220894	1	1.11767	-0.220894	1
ENSMUSG00000030869	Ndufab1	1.29583	0.220894	1	1.11767	-0.220894	1
ENSMUSG00000071650	Ganab	2.60106	0.220894	1	2.30984	-0.220894	1
ENSMUSG00000019494	Cops6	5.69979	0.220597	1	5.14127	-0.220597	1
ENSMUSG00000039741	Bahcc1	1.53998	0.220347	1	1.3412	-0.220347	1
ENSMUSG00000020566	Atp6v1c2	3.33348	0.220134	1	2.98044	-0.220134	1
ENSMUSG00000026566	Mpzl1	3.33348	0.220134	1	2.98044	-0.220134	1
ENSMUSG00000057531	Dtnbp1	1.78412	0.21995	1	1.56473	-0.21995	1
ENSMUSG00000041438	Utp4	1.78412	0.21995	1	1.56473	-0.21995	1
ENSMUSG00000028470	Hint2	3.57763	0.21995	1	3.20398	-0.21995	1
ENSMUSG00000061731	Ext1	2.02826	0.219648	1	1.78827	-0.219648	1
ENSMUSG00000028555	Ttc39a	2.02826	0.219648	1	1.78827	-0.219648	1
ENSMUSG00000021687	Scamp1	2.76069	0.219061	1	2.45887	-0.219061	1
ENSMUSG00000035621	Midn	2.76069	0.219061	1	2.45887	-0.219061	1
ENSMUSG00000024646	Cyb5a	6.26319	0.218871	1	5.66284	-0.218871	1
ENSMUSG00000017707	Serinc3	7.48391	0.218636	1	6.78051	-0.218636	1
ENSMUSG00000069117	Gm10260	12.3668	0.21816	1	11.2512	-0.21816	1
ENSMUSG00000001240	Ramp2	7.3994	0.21804	1	6.706	-0.21804	1
ENSMUSG00000027502	Rtf2	2.18789	0.21743	1	1.93729	-0.21743	1
ENSMUSG00000024083	Pja2	3.89689	0.21743	1	3.50202	-0.21743	1
ENSMUSG00000028434	Epb41l4b	4.14103	0.21743	1	3.72556	-0.21743	1
ENSMUSG00000025007	Aldh18a1	1.45546	0.21743	1	1.26669	-0.21743	1
ENSMUSG00000042419	Nfkbil1	1.45546	0.21743	1	1.26669	-0.21743	1
ENSMUSG00000040990	Sh3kbp1	2.67618	0.21743	1	2.38436	-0.21743	1
ENSMUSG00000024725	Ostf1	2.67618	0.21743	1	2.38436	-0.21743	1
ENSMUSG00000024370	Cdc23	1.69961	0.21743	1	1.49022	-0.21743	1
ENSMUSG00000001891	Ugp2	2.67618	0.21743	1	2.38436	-0.21743	1
ENSMUSG00000037725	Ckap2	1.21132	0.21743	1	1.04316	-0.21743	1
ENSMUSG00000029032	Arhgef16	1.21132	0.21743	1	1.04316	-0.21743	1
ENSMUSG00000040738	Ints8	1.69961	0.21743	1	1.49022	-0.21743	1
ENSMUSG00000057147	Dph6	1.21132	0.21743	1	1.04316	-0.21743	1
ENSMUSG00000039715	Wdr34	1.21132	0.21743	1	1.04316	-0.21743	1
ENSMUSG00000026926	Pmpca	1.94375	0.21743	1	1.71376	-0.21743	1
ENSMUSG00000035413	Tmem98	5.76552	0.216648	1	5.21578	-0.216648	1
ENSMUSG00000000420	Galnt1	5.03309	0.216535	1	4.54518	-0.216535	1
ENSMUSG00000046062	Ppp1r15b	3.07995	0.215969	1	2.75691	-0.215969	1
ENSMUSG00000015363	Trabd	2.83581	0.215844	1	2.53338	-0.215844	1
ENSMUSG00000045302	Preb	4.4603	0.215411	1	4.0236	-0.215411	1
ENSMUSG00000039356	Exosc2	1.85924	0.215015	1	1.63924	-0.215015	1
ENSMUSG00000041757	Plekha6	1.6151	0.214653	1	1.41571	-0.214653	1
ENSMUSG00000078671	Chd2	1.37095	0.214162	1	1.19218	-0.214162	1
ENSMUSG00000015340	Cybb	2.50716	0.213846	1	2.23533	-0.213846	1
ENSMUSG00000019818	Cd164	5.0237	0.213846	1	4.54518	-0.213846	1
ENSMUSG00000028334	Nans	3.39921	0.213461	1	3.05496	-0.213461	1
ENSMUSG00000021711	Trappc13	1.12681	0.213461	1	0.968645	-0.213461	1
ENSMUSG00000019861	Gopc	1.12681	0.213461	1	0.968645	-0.213461	1
ENSMUSG00000031604	Msmo1	1.12681	0.213461	1	0.968645	-0.213461	1
ENSMUSG00000027953	Slc50a1	1.12681	0.213461	1	0.968645	-0.213461	1
ENSMUSG00000026639	Lamb3	1.12681	0.213461	1	0.968645	-0.213461	1
ENSMUSG00000029234	Tmem165	6.31953	0.213155	1	5.73736	-0.213155	1
ENSMUSG00000020936	Nmt1	3.15507	0.213155	1	2.83142	-0.213155	1
ENSMUSG00000014195	Dnajc7	6.07539	0.212984	1	5.51382	-0.212984	1
ENSMUSG00000059796	Eif4a1	8.99571	0.212924	1	8.19622	-0.212924	1
ENSMUSG00000039195	1110008P14Rik	6.96745	0.212906	1	6.33344	-0.212906	1
ENSMUSG00000039704	Lmbrd2	1.77473	0.212377	1	1.56473	-0.212377	1
ENSMUSG00000032115	Hyou1	4.85468	0.21187	1	4.39616	-0.21187	1
ENSMUSG00000032580	Rbm5	6.39466	0.2118	1	5.81187	-0.2118	1
ENSMUSG00000023830	Igf2r	3.96262	0.211757	1	3.57653	-0.211757	1
ENSMUSG00000003848	Nob1	1.53059	0.211577	1	1.3412	-0.211577	1
ENSMUSG00000026643	Nmt2	1.53059	0.211577	1	1.3412	-0.211577	1
ENSMUSG00000036707	Cab39	5.01431	0.211152	1	4.54518	-0.211152	1
ENSMUSG00000017723	Wfdc2	3.47434	0.210963	1	3.12947	-0.210963	1
ENSMUSG00000063200	Nol7	7.36184	0.210707	1	6.706	-0.210707	1
ENSMUSG00000059552	Trp53	3.87811	0.210477	1	3.50202	-0.210477	1
ENSMUSG00000042079	Hnrnpf	1.28644	0.210477	1	1.11767	-0.210477	1
ENSMUSG00000029101	Rgs12	1.28644	0.210477	1	1.11767	-0.210477	1
ENSMUSG00000064326	Siva1	1.93436	0.210477	1	1.71376	-0.210477	1
ENSMUSG00000002458	Rgs19	1.93436	0.210477	1	1.71376	-0.210477	1
ENSMUSG00000027540	Ptpn1	3.63397	0.210013	1	3.27849	-0.210013	1
ENSMUSG00000035342	Lzts2	1.69022	0.209481	1	1.49022	-0.209481	1
ENSMUSG00000051339	2900026A02Rik	1.69022	0.209481	1	1.49022	-0.209481	1
ENSMUSG00000029994	Anxa4	9.2962	0.209204	1	8.49427	-0.209204	1
ENSMUSG00000036893	Ehmt1	2.09399	0.208868	1	1.86278	-0.208868	1
ENSMUSG00000004798	Ulk2	1.0423	0.208868	1	0.894133	-0.208868	1
ENSMUSG00000031851	Ntpcr	1.0423	0.208868	1	0.894133	-0.208868	1
ENSMUSG00000074211	Sdhaf1	1.0423	0.208868	1	0.894133	-0.208868	1
ENSMUSG00000036555	Iqce	1.0423	0.208868	1	0.894133	-0.208868	1
ENSMUSG00000029427	Zcchc8	1.0423	0.208868	1	0.894133	-0.208868	1
ENSMUSG00000035086	Becn1	4.60115	0.208642	1	4.17262	-0.208642	1
ENSMUSG00000029322	Plac8	4.357	0.208152	1	3.94909	-0.208152	1
ENSMUSG00000039230	Tbcd	2.90154	0.208152	1	2.60789	-0.208152	1
ENSMUSG00000029920	Smarcad1	2.90154	0.208152	1	2.60789	-0.208152	1
ENSMUSG00000035575	Utp6	1.44607	0.208152	1	1.26669	-0.208152	1
ENSMUSG00000050188	Lsm10	1.44607	0.208152	1	1.26669	-0.208152	1
ENSMUSG00000022010	Tsc22d1	5.56833	0.207747	1	5.06676	-0.207747	1
ENSMUSG00000056612	Ppp1r14b	1.84985	0.207747	1	1.63924	-0.207747	1
ENSMUSG00000038648	Creb3l2	1.84985	0.207747	1	1.63924	-0.207747	1
ENSMUSG00000024659	Anxa1	29.6539	0.207569	1	27.2711	-0.207569	1
ENSMUSG00000050199	Lgr4	2.25362	0.207487	1	2.0118	-0.207487	1
ENSMUSG00000074227	Spint2	18.6581	0.207306	1	17.1376	-0.207306	1
ENSMUSG00000025027	Xpnpep1	4.8359	0.206289	1	4.39616	-0.206289	1
ENSMUSG00000032437	Stt3b	4.8359	0.206289	1	4.39616	-0.206289	1
ENSMUSG00000030850	Ate1	1.20193	0.206289	1	1.04316	-0.206289	1
ENSMUSG00000039943	Plcb4	1.20193	0.206289	1	1.04316	-0.206289	1
ENSMUSG00000001870	Ltbp1	1.60571	0.206289	1	1.41571	-0.206289	1
ENSMUSG00000021669	Col4a3bp	1.60571	0.206289	1	1.41571	-0.206289	1
ENSMUSG00000038886	Man2a2	1.60571	0.206289	1	1.41571	-0.206289	1
ENSMUSG00000013622	Atraid	1.60571	0.206289	1	1.41571	-0.206289	1
ENSMUSG00000021794	Glud1	4.18798	0.205644	1	3.80007	-0.205644	1
ENSMUSG00000000561	Wdr77	2.16911	0.205046	1	1.93729	-0.205046	1
ENSMUSG00000002944	Cd36	14.0288	0.204939	1	12.8904	-0.204939	1
ENSMUSG00000050891	Tatdn1	1.76534	0.204764	1	1.56473	-0.204764	1
ENSMUSG00000004530	Coro1c	1.76534	0.204764	1	1.56473	-0.204764	1
ENSMUSG00000028745	Capzb	8.0567	0.204611	1	7.3766	-0.204611	1
ENSMUSG00000061136	Prpf40a	3.13629	0.204568	1	2.83142	-0.204568	1
ENSMUSG00000045954	Cavin2	5.8782	0.20445	1	5.3648	-0.20445	1
ENSMUSG00000021038	Vipas39	1.36156	0.204314	1	1.19218	-0.204314	1
ENSMUSG00000032040	Dcps	1.36156	0.204314	1	1.19218	-0.204314	1
ENSMUSG00000028273	Pdlim5	5.07065	0.204158	1	4.61969	-0.204158	1
ENSMUSG00000027575	Arfgap1	1.92497	0.203491	1	1.71376	-0.203491	1
ENSMUSG00000032412	Atp1b3	3.05178	0.202753	1	2.75691	-0.202753	1
ENSMUSG00000029538	Srsf9	4.58237	0.202753	1	4.17262	-0.202753	1
ENSMUSG00000040462	Os9	1.5212	0.202753	1	1.3412	-0.202753	1
ENSMUSG00000037166	Ppp1r14a	1.5212	0.202753	1	1.3412	-0.202753	1
ENSMUSG00000071076	Jund	24.7992	0.202581	1	22.8749	-0.202581	1
ENSMUSG00000051391	Ywhag	6.83599	0.202337	1	6.25893	-0.202337	1
ENSMUSG00000039615	Stub1	5.3054	0.202217	1	4.84322	-0.202217	1
ENSMUSG00000076432	Ywhaq	10.9395	0.201842	1	10.059	-0.201842	1
ENSMUSG00000029580	Actb	49.3356	0.201685	1	45.6008	-0.201685	1
ENSMUSG00000021537	Cetn3	3.37104	0.201488	1	3.05496	-0.201488	1
ENSMUSG00000052296	Ppp6r1	2.80764	0.201488	1	2.53338	-0.201488	1
ENSMUSG00000044477	Zfand3	1.68083	0.201488	1	1.49022	-0.201488	1
ENSMUSG00000026174	Cnot9	1.68083	0.201488	1	1.49022	-0.201488	1
ENSMUSG00000031826	Usp10	1.11742	0.201488	1	0.968645	-0.201488	1
ENSMUSG00000070780	Rbm47	3.53068	0.200942	1	3.20398	-0.200942	1
ENSMUSG00000020225	Tmbim4	2.96727	0.200838	1	2.6824	-0.200838	1
ENSMUSG00000037608	Bclaf1	5.38053	0.20077	1	4.91773	-0.20077	1
ENSMUSG00000041895	Wipi1	2.40386	0.200687	1	2.16082	-0.200687	1
ENSMUSG00000025558	Dock9	4.25371	0.200581	1	3.87458	-0.200581	1
ENSMUSG00000059495	Arhgef12	3.69031	0.200443	1	3.353	-0.200443	1
ENSMUSG00000015488	Cacfd1	1.84046	0.200443	1	1.63924	-0.200443	1
ENSMUSG00000038181	Chpf2	1.27705	0.199985	1	1.11767	-0.199985	1
ENSMUSG00000027782	Kpna4	1.27705	0.199985	1	1.11767	-0.199985	1
ENSMUSG00000026843	Fubp3	1.27705	0.199985	1	1.11767	-0.199985	1
ENSMUSG00000026721	Rabgap1l	1.27705	0.199985	1	1.11767	-0.199985	1
ENSMUSG00000029513	Prkab1	2.00009	0.199564	1	1.78827	-0.199564	1
ENSMUSG00000018848	Rars	3.44617	0.19925	1	3.12947	-0.19925	1
ENSMUSG00000007659	Bcl2l1	3.44617	0.19925	1	3.12947	-0.19925	1
ENSMUSG00000061207	Stk19	1.43668	0.198814	1	1.26669	-0.198814	1
ENSMUSG00000019852	Arfgef3	1.43668	0.198814	1	1.26669	-0.198814	1
ENSMUSG00000028608	Czib	1.43668	0.198814	1	1.26669	-0.198814	1
ENSMUSG00000054920	Klhl5	2.88276	0.198814	1	2.60789	-0.198814	1
ENSMUSG00000070738	Dgkd	4.32883	0.198814	1	3.94909	-0.198814	1
ENSMUSG00000041740	Rnf10	5.93454	0.198561	1	5.43931	-0.198561	1
ENSMUSG00000061046	Haghl	1.59632	0.197877	1	1.41571	-0.197877	1
ENSMUSG00000021488	Nsd1	1.59632	0.197877	1	1.41571	-0.197877	1
ENSMUSG00000032527	Pccb	1.59632	0.197877	1	1.41571	-0.197877	1
ENSMUSG00000025366	Esyt1	4.80773	0.197877	1	4.39616	-0.197877	1
ENSMUSG00000001506	Col1a1	8.90181	0.197801	1	8.19622	-0.197801	1
ENSMUSG00000033020	Polr2f	2.47899	0.197605	1	2.23533	-0.197605	1
ENSMUSG00000042541	Sem1	8.33841	0.197553	1	7.67465	-0.197553	1
ENSMUSG00000032046	Abhd12	1.75595	0.19711	1	1.56473	-0.19711	1
ENSMUSG00000025728	Pigq	2.63862	0.19711	1	2.38436	-0.19711	1
ENSMUSG00000042747	Krtcap2	5.28662	0.19711	1	4.84322	-0.19711	1
ENSMUSG00000037095	Lrg1	15.4749	0.196871	1	14.3061	-0.196871	1
ENSMUSG00000032244	Fem1b	2.79825	0.196671	1	2.53338	-0.196671	1
ENSMUSG00000032766	Gng11	5.60589	0.196671	1	5.14127	-0.196671	1
ENSMUSG00000043131	Mob1a	3.84055	0.19647	1	3.50202	-0.19647	1
ENSMUSG00000027397	Slc20a1	3.84055	0.19647	1	3.50202	-0.19647	1
ENSMUSG00000060510	Zfp266	1.91558	0.19647	1	1.71376	-0.19647	1
ENSMUSG00000022283	Pabpc1	43.4574	0.196289	1	40.3105	-0.196289	1
ENSMUSG00000026510	Trp53bp2	4.00018	0.196189	1	3.65104	-0.196189	1
ENSMUSG00000031633	Slc25a4	10.254	0.19603	1	9.46291	-0.19603	1
ENSMUSG00000031431	Tsc22d3	3.11751	0.195929	1	2.83142	-0.195929	1
ENSMUSG00000096215	Smim22	2.07521	0.195929	1	1.86278	-0.195929	1
ENSMUSG00000051232	Tmem199	1.03291	0.195929	1	0.894133	-0.195929	1
ENSMUSG00000060002	Chpt1	1.03291	0.195929	1	0.894133	-0.195929	1
ENSMUSG00000033106	Slc7a6os	1.03291	0.195929	1	0.894133	-0.195929	1
ENSMUSG00000031887	Tradd	1.03291	0.195929	1	0.894133	-0.195929	1
ENSMUSG00000045969	Ing1	1.03291	0.195929	1	0.894133	-0.195929	1
ENSMUSG00000030301	Ccdc91	1.03291	0.195929	1	0.894133	-0.195929	1
ENSMUSG00000030002	Dusp11	1.03291	0.195929	1	0.894133	-0.195929	1
ENSMUSG00000025066	Sfr1	4.31944	0.195688	1	3.94909	-0.195688	1
ENSMUSG00000020057	Dram1	3.27714	0.195612	1	2.98044	-0.195612	1
ENSMUSG00000049940	Pgrmc2	3.27714	0.195612	1	2.98044	-0.195612	1
ENSMUSG00000037071	Scd1	5.52138	0.195552	1	5.06676	-0.195552	1
ENSMUSG00000022752	Tomm70a	5.52138	0.195552	1	5.06676	-0.195552	1
ENSMUSG00000019173	Rab5c	4.79834	0.195062	1	4.39616	-0.195062	1
ENSMUSG00000056962	Jmjd6	1.19254	0.195062	1	1.04316	-0.195062	1
ENSMUSG00000058818	Pirb	1.19254	0.195062	1	1.04316	-0.195062	1
ENSMUSG00000055319	Sec23ip	2.39447	0.195062	1	2.16082	-0.195062	1
ENSMUSG00000024338	Psmb8	4.95797	0.19488	1	4.54518	-0.19488	1
ENSMUSG00000024359	Hspa9	10.085	0.194794	1	9.31389	-0.194794	1
ENSMUSG00000031565	Fgfr1	6.31953	0.194777	1	5.81187	-0.194777	1
ENSMUSG00000022982	Sod1	8.15999	0.194399	1	7.52562	-0.194399	1
ENSMUSG00000031347	Cetn2	1.35217	0.194399	1	1.19218	-0.194399	1
ENSMUSG00000020776	Fbf1	1.35217	0.194399	1	1.19218	-0.194399	1
ENSMUSG00000026790	Odf2	1.35217	0.194399	1	1.19218	-0.194399	1
ENSMUSG00000037656	Slc20a2	1.51181	0.193875	1	1.3412	-0.193875	1
ENSMUSG00000031375	Bgn	4.71383	0.193724	1	4.32164	-0.193724	1
ENSMUSG00000000278	Scpep1	3.19263	0.193653	1	2.90593	-0.193653	1
ENSMUSG00000000902	Smarcb1	3.35226	0.193451	1	3.05496	-0.193451	1
ENSMUSG00000030224	Strap	1.67144	0.193451	1	1.49022	-0.193451	1
ENSMUSG00000029221	Slc30a9	1.67144	0.193451	1	1.49022	-0.193451	1
ENSMUSG00000016921	Srsf6	8.55438	0.193376	1	7.89818	-0.193376	1
ENSMUSG00000047730	Fcgbp	1.83107	0.193101	1	1.63924	-0.193101	1
ENSMUSG00000035596	Mboat7	1.83107	0.193101	1	1.63924	-0.193101	1
ENSMUSG00000049339	Retreg2	3.67153	0.193101	1	3.353	-0.193101	1
ENSMUSG00000037003	Tns2	1.9907	0.192806	1	1.78827	-0.192806	1
ENSMUSG00000070394	Tmem256	1.9907	0.192806	1	1.78827	-0.192806	1
ENSMUSG00000059518	Znhit1	1.9907	0.192806	1	1.78827	-0.192806	1
ENSMUSG00000027217	Tspan18	1.9907	0.192806	1	1.78827	-0.192806	1
ENSMUSG00000031546	Gins4	2.15033	0.192555	1	1.93729	-0.192555	1
ENSMUSG00000029094	Afap1	2.15033	0.192555	1	1.93729	-0.192555	1
ENSMUSG00000067365	Tmem128	2.30996	0.192339	1	2.08631	-0.192339	1
ENSMUSG00000034024	Cct2	9.58729	0.192242	1	8.86682	-0.192242	1
ENSMUSG00000056515	Rab31	2.4696	0.192151	1	2.23533	-0.192151	1
ENSMUSG00000028053	Ash1l	3.10812	0.19159	1	2.83142	-0.19159	1
ENSMUSG00000040818	Dennd6a	3.42739	0.191388	1	3.12947	-0.191388	1
ENSMUSG00000022961	Son	7.34306	0.191259	1	6.78051	-0.191259	1
ENSMUSG00000030189	Ybx3	11.2493	0.190017	1	10.4316	-0.190017	1
ENSMUSG00000002688	Prkd1	2.70435	0.189416	1	2.45887	-0.189416	1
ENSMUSG00000020827	Mink1	1.74656	0.189416	1	1.56473	-0.189416	1
ENSMUSG00000005968	Tuft1	1.10803	0.189416	1	0.968645	-0.189416	1
ENSMUSG00000027570	Col9a3	2.70435	0.189416	1	2.45887	-0.189416	1
ENSMUSG00000026923	Notch1	3.18324	0.189416	1	2.90593	-0.189416	1
ENSMUSG00000039016	Timm8b	1.58693	0.189416	1	1.41571	-0.189416	1
ENSMUSG00000054619	Mettl7a1	2.06582	0.189416	1	1.86278	-0.189416	1
ENSMUSG00000024613	Tcof1	1.26766	0.189416	1	1.11767	-0.189416	1
ENSMUSG00000039770	Ypel5	1.26766	0.189416	1	1.11767	-0.189416	1
ENSMUSG00000019977	Hbs1l	1.26766	0.189416	1	1.11767	-0.189416	1
ENSMUSG00000028007	Snx7	1.26766	0.189416	1	1.11767	-0.189416	1
ENSMUSG00000027411	Vps16	1.26766	0.189416	1	1.11767	-0.189416	1
ENSMUSG00000055980	Irs1	1.26766	0.189416	1	1.11767	-0.189416	1
ENSMUSG00000033228	Scaf11	2.54472	0.189416	1	2.30984	-0.189416	1
ENSMUSG00000021795	Sftpd	3.02361	0.189416	1	2.75691	-0.189416	1
ENSMUSG00000015869	Prpsap1	4.61993	0.189416	1	4.24713	-0.189416	1
ENSMUSG00000004677	Myo9b	2.54472	0.189416	1	2.30984	-0.189416	1
ENSMUSG00000035585	Tsen34	3.34287	0.189416	1	3.05496	-0.189416	1
ENSMUSG00000031380	Vegfd	1.42729	0.189416	1	1.26669	-0.189416	1
ENSMUSG00000039457	Ppl	1.42729	0.189416	1	1.26669	-0.189416	1
ENSMUSG00000030754	Copb1	5.65284	0.18822	1	5.21578	-0.18822	1
ENSMUSG00000026867	Gapvd1	3.89689	0.187683	1	3.57653	-0.187683	1
ENSMUSG00000020368	Canx	18.1604	0.187181	1	16.914	-0.187181	1
ENSMUSG00000022500	Litaf	8.35719	0.186989	1	7.74916	-0.186989	1
ENSMUSG00000026667	Uhmk1	2.77947	0.186989	1	2.53338	-0.186989	1
ENSMUSG00000011752	Pgam1	7.87829	0.186842	1	7.30209	-0.186842	1
ENSMUSG00000025278	Flnb	5.08943	0.186761	1	4.6942	-0.186761	1
ENSMUSG00000035133	Arhgap5	2.46021	0.186675	1	2.23533	-0.186675	1
ENSMUSG00000031508	Ankrd10	2.46021	0.186675	1	2.23533	-0.186675	1
ENSMUSG00000030970	Ctbp2	2.46021	0.186675	1	2.23533	-0.186675	1
ENSMUSG00000022607	Ptk2	2.30057	0.186486	1	2.08631	-0.186486	1
ENSMUSG00000030894	Tpp1	2.30057	0.186486	1	2.08631	-0.186486	1
ENSMUSG00000029390	Tmed2	4.45091	0.186382	1	4.09811	-0.186382	1
ENSMUSG00000034659	Tmem109	2.14094	0.186269	1	1.93729	-0.186269	1
ENSMUSG00000020532	Acaca	3.49312	0.185553	1	3.20398	-0.185553	1
ENSMUSG00000004207	Psap	37.4008	0.185438	1	34.9457	-0.185438	1
ENSMUSG00000034127	Tspan8	1.66205	0.185369	1	1.49022	-0.185369	1
ENSMUSG00000000374	Trappc10	1.66205	0.185369	1	1.49022	-0.185369	1
ENSMUSG00000028803	Nipal3	1.66205	0.185369	1	1.49022	-0.185369	1
ENSMUSG00000004864	Mapk13	4.84529	0.185236	1	4.47067	-0.185236	1
ENSMUSG00000045045	Lrfn4	1.50242	0.184942	1	1.3412	-0.184942	1
ENSMUSG00000079487	Med12	1.34278	0.184415	1	1.19218	-0.184415	1
ENSMUSG00000052656	Rnf103	1.34278	0.184415	1	1.19218	-0.184415	1
ENSMUSG00000007613	Tgfbr1	1.34278	0.184415	1	1.19218	-0.184415	1
ENSMUSG00000015522	Arnt	1.34278	0.184415	1	1.19218	-0.184415	1
ENSMUSG00000002658	Gtf2f1	2.69496	0.184415	1	2.45887	-0.184415	1
ENSMUSG00000095567	Noc2l	2.69496	0.184415	1	2.45887	-0.184415	1
ENSMUSG00000025980	Hspd1	6.11295	0.183894	1	5.66284	-0.183894	1
ENSMUSG00000023927	Satb1	1.18315	0.183747	1	1.04316	-0.183747	1
ENSMUSG00000021453	Gadd45g	1.18315	0.183747	1	1.04316	-0.183747	1
ENSMUSG00000020717	Pecam1	3.4086	0.183483	1	3.12947	-0.183483	1
ENSMUSG00000020520	Galnt10	3.24897	0.183193	1	2.98044	-0.183193	1
ENSMUSG00000037519	Ppfia1	2.05643	0.182873	1	1.86278	-0.182873	1
ENSMUSG00000013698	Pea15a	2.05643	0.182873	1	1.86278	-0.182873	1
ENSMUSG00000052428	Tmco1	2.05643	0.182873	1	1.86278	-0.182873	1
ENSMUSG00000038351	Sgsm2	1.02352	0.182873	1	0.894133	-0.182873	1
ENSMUSG00000023191	P3h3	1.02352	0.182873	1	0.894133	-0.182873	1
ENSMUSG00000018379	Srsf1	8.96754	0.182641	1	8.34525	-0.182641	1
ENSMUSG00000046432	Bex3	4.8359	0.182443	1	4.47067	-0.182443	1
ENSMUSG00000041355	Ssr2	9.68119	0.182443	1	9.01585	-0.182443	1
ENSMUSG00000028988	Ctnnbip1	2.77008	0.182123	1	2.53338	-0.182123	1
ENSMUSG00000039067	Psmd7	4.51664	0.181952	1	4.17262	-0.181952	1
ENSMUSG00000015217	Hmgb3	1.73717	0.18168	1	1.56473	-0.18168	1
ENSMUSG00000058587	Tmod3	5.7843	0.181255	1	5.3648	-0.181255	1
ENSMUSG00000048118	Arid4a	2.45082	0.181179	1	2.23533	-0.181179	1
ENSMUSG00000028713	Cyp4b1	2.45082	0.181179	1	2.23533	-0.181179	1
ENSMUSG00000040188	Scamp2	1.57754	0.180904	1	1.41571	-0.180904	1
ENSMUSG00000066150	Slc31a1	1.57754	0.180904	1	1.41571	-0.180904	1
ENSMUSG00000020681	Ace	6.33832	0.180904	1	5.88638	-0.180904	1
ENSMUSG00000022797	Tfrc	4.98614	0.179955	1	4.61969	-0.179955	1
ENSMUSG00000034681	Rnps1	2.13155	0.179955	1	1.93729	-0.179955	1
ENSMUSG00000018378	Cuedc1	2.13155	0.179955	1	1.93729	-0.179955	1
ENSMUSG00000021187	Tc2n	1.4179	0.179955	1	1.26669	-0.179955	1
ENSMUSG00000042369	Rbm45	1.4179	0.179955	1	1.26669	-0.179955	1
ENSMUSG00000026860	Sh3glb2	1.4179	0.179955	1	1.26669	-0.179955	1
ENSMUSG00000006050	Sra1	3.23958	0.179029	1	2.98044	-0.179029	1
ENSMUSG00000025162	Csnk1d	3.23958	0.179029	1	2.98044	-0.179029	1
ENSMUSG00000032329	Hmg20a	1.25827	0.178768	1	1.11767	-0.178768	1
ENSMUSG00000027018	Hat1	1.25827	0.178768	1	1.11767	-0.178768	1
ENSMUSG00000055762	Eef1d	4.90163	0.178424	1	4.54518	-0.178424	1
ENSMUSG00000020661	Dnmt3a	2.3663	0.178056	1	2.16082	-0.178056	1
ENSMUSG00000038664	Herc1	2.3663	0.178056	1	2.16082	-0.178056	1
ENSMUSG00000049659	Aftph	3.47434	0.177797	1	3.20398	-0.177797	1
ENSMUSG00000016252	Atp5e	20.8085	0.177427	1	19.5219	-0.177427	1
ENSMUSG00000024561	Mbd1	1.09864	0.177241	1	0.968645	-0.177241	1
ENSMUSG00000024218	Taf11	1.09864	0.177241	1	0.968645	-0.177241	1
ENSMUSG00000027722	Spata5	1.09864	0.177241	1	0.968645	-0.177241	1
ENSMUSG00000050565	Tor1aip2	2.20667	0.177241	1	2.0118	-0.177241	1
ENSMUSG00000018293	Pfn1	15.0993	0.176473	1	14.1571	-0.176473	1
ENSMUSG00000041571	Selenow	6.71392	0.176378	1	6.25893	-0.176378	1
ENSMUSG00000020198	Ap3d1	2.04704	0.1763	1	1.86278	-0.1763	1
ENSMUSG00000019777	Hdac2	4.10347	0.1763	1	3.80007	-0.1763	1
ENSMUSG00000020608	Smc6	1.49303	0.175953	1	1.3412	-0.175953	1
ENSMUSG00000016494	Cd34	2.44143	0.175662	1	2.23533	-0.175662	1
ENSMUSG00000032348	Gsta4	1.88741	0.175202	1	1.71376	-0.175202	1
ENSMUSG00000043445	Pgp	3.23019	0.174853	1	2.98044	-0.174853	1
ENSMUSG00000028436	Dcaf12	2.28179	0.174709	1	2.08631	-0.174709	1
ENSMUSG00000021024	Psma6	8.99571	0.17445	1	8.41976	-0.17445	1
ENSMUSG00000023845	Lnpep	1.33339	0.174361	1	1.19218	-0.174361	1
ENSMUSG00000022390	Zc3h7b	1.33339	0.174361	1	1.19218	-0.174361	1
ENSMUSG00000029560	Snx8	1.33339	0.174361	1	1.19218	-0.174361	1
ENSMUSG00000027495	Fam210b	1.33339	0.174361	1	1.19218	-0.174361	1
ENSMUSG00000039483	Asb6	1.33339	0.174361	1	1.19218	-0.174361	1
ENSMUSG00000018765	Fxr2	2.67618	0.174361	1	2.45887	-0.174361	1
ENSMUSG00000067336	Bmpr2	4.80773	0.17403	1	4.47067	-0.17403	1
ENSMUSG00000006930	Hap1	2.12216	0.173614	1	1.93729	-0.173614	1
ENSMUSG00000018398	2024-09-08	2.12216	0.173614	1	1.93729	-0.173614	1
ENSMUSG00000021282	Eif5	12.0663	0.17324	1	11.3257	-0.17324	1
ENSMUSG00000022564	Grina	6.62002	0.17316	1	6.18442	-0.17316	1
ENSMUSG00000020700	Map3k3	4.48847	0.172945	1	4.17262	-0.172945	1
ENSMUSG00000027293	Ehd4	4.48847	0.172945	1	4.17262	-0.172945	1
ENSMUSG00000040152	Thbs1	40.537	0.172476	1	38.2242	-0.172476	1
ENSMUSG00000070436	Serpinh1	3.93445	0.172342	1	3.65104	-0.172342	1
ENSMUSG00000030739	Myh14	3.14568	0.172342	1	2.90593	-0.172342	1
ENSMUSG00000031226	Pbdc1	1.17376	0.172342	1	1.04316	-0.172342	1
ENSMUSG00000025085	Ablim1	1.17376	0.172342	1	1.04316	-0.172342	1
ENSMUSG00000024909	Efemp2	1.56815	0.172342	1	1.41571	-0.172342	1
ENSMUSG00000049323	Smcr8	1.17376	0.172342	1	1.04316	-0.172342	1
ENSMUSG00000028463	Car9	1.17376	0.172342	1	1.04316	-0.172342	1
ENSMUSG00000034994	Eef2	13.0053	0.172342	1	12.2198	-0.172342	1
ENSMUSG00000020859	Spag9	4.95797	0.171797	1	4.61969	-0.171797	1
ENSMUSG00000032966	Fkbp1a	8.18816	0.171351	1	7.67465	-0.171351	1
ENSMUSG00000062234	Gak	5.19272	0.171301	1	4.84322	-0.171301	1
ENSMUSG00000028640	Tfap2c	4.40396	0.171115	1	4.09811	-0.171115	1
ENSMUSG00000010517	Faf1	2.19728	0.171115	1	2.0118	-0.171115	1
ENSMUSG00000053553	3110082I17Rik	1.8029	0.170848	1	1.63924	-0.170848	1
ENSMUSG00000021945	Zmym2	3.2208	0.170666	1	2.98044	-0.170666	1
ENSMUSG00000029465	Arpc3	13.5405	0.170544	1	12.7414	-0.170544	1
ENSMUSG00000016018	Mtrex	1.40851	0.170432	1	1.26669	-0.170432	1
ENSMUSG00000021000	Mia2	2.82642	0.170432	1	2.60789	-0.170432	1
ENSMUSG00000020894	Vamp2	1.40851	0.170432	1	1.26669	-0.170432	1
ENSMUSG00000024587	Nars	3.84994	0.170237	1	3.57653	-0.170237	1
ENSMUSG00000001280	Sp1	2.43203	0.170124	1	2.23533	-0.170124	1
ENSMUSG00000028041	Adam15	2.43203	0.170124	1	2.23533	-0.170124	1
ENSMUSG00000022906	Parp9	2.03765	0.169697	1	1.86278	-0.169697	1
ENSMUSG00000021775	Nr1d2	2.03765	0.169697	1	1.86278	-0.169697	1
ENSMUSG00000031393	Mecp2	1.01413	0.169697	1	0.894133	-0.169697	1
ENSMUSG00000053291	Rab4b	1.01413	0.169697	1	0.894133	-0.169697	1
ENSMUSG00000039254	Pomt1	1.01413	0.169697	1	0.894133	-0.169697	1
ENSMUSG00000026696	Vamp4	1.01413	0.169697	1	0.894133	-0.169697	1
ENSMUSG00000056220	Pla2g4a	1.01413	0.169697	1	0.894133	-0.169697	1
ENSMUSG00000061559	Wdr61	2.66679	0.169308	1	2.45887	-0.169308	1
ENSMUSG00000040415	Dtx3	1.64327	0.169067	1	1.49022	-0.169067	1
ENSMUSG00000005103	Wdr1	7.85951	0.168903	1	7.3766	-0.168903	1
ENSMUSG00000019188	H13	7.85951	0.168903	1	7.3766	-0.168903	1
ENSMUSG00000021040	Slirp	6.20685	0.168859	1	5.81187	-0.168859	1
ENSMUSG00000017781	Pitpna	7.46513	0.168722	1	7.00404	-0.168722	1
ENSMUSG00000031563	Wwc2	2.90154	0.168624	1	2.6824	-0.168624	1
ENSMUSG00000031503	Col4a2	7.54025	0.168042	1	7.07856	-0.168042	1
ENSMUSG00000003531	Dgcr6	1.87802	0.168042	1	1.71376	-0.168042	1
ENSMUSG00000045594	Glb1	1.87802	0.168042	1	1.71376	-0.168042	1
ENSMUSG00000028066	Pmf1	1.87802	0.168042	1	1.71376	-0.168042	1
ENSMUSG00000021022	Ppp2r3c	1.24888	0.168042	1	1.11767	-0.168042	1
ENSMUSG00000020248	Nfyb	1.24888	0.168042	1	1.11767	-0.168042	1
ENSMUSG00000020362	Cnot6	2.50716	0.168042	1	2.30984	-0.168042	1
ENSMUSG00000024248	Cox7a2l	6.12234	0.16749	1	5.73736	-0.16749	1
ENSMUSG00000029767	Calu	2.74191	0.167427	1	2.53338	-0.167427	1
ENSMUSG00000020741	Cluh	2.11277	0.167244	1	1.93729	-0.167244	1
ENSMUSG00000059325	Hopx	4.23493	0.167244	1	3.94909	-0.167244	1
ENSMUSG00000028820	Sfpq	8.71401	0.167072	1	8.19622	-0.167072	1
ENSMUSG00000021115	Vrk1	1.48364	0.166908	1	1.3412	-0.166908	1
ENSMUSG00000028797	Tmem234	2.34752	0.166606	1	2.16082	-0.166606	1
ENSMUSG00000027763	Mbnl1	2.34752	0.166606	1	2.16082	-0.166606	1
ENSMUSG00000057406	Nsd2	3.21141	0.166466	1	2.98044	-0.166466	1
ENSMUSG00000063856	Gpx1	29.2126	0.16642	1	27.6436	-0.16642	1
ENSMUSG00000022146	Osmr	3.44617	0.166083	1	3.20398	-0.166083	1
ENSMUSG00000041890	Git2	3.44617	0.166083	1	3.20398	-0.166083	1
ENSMUSG00000062115	Rai1	2.81703	0.165647	1	2.60789	-0.165647	1
ENSMUSG00000055737	Ghr	1.95314	0.165456	1	1.78827	-0.165456	1
ENSMUSG00000052915	Msl1	6.34771	0.165115	1	5.96089	-0.165115	1
ENSMUSG00000009535	Rnmt	1.08925	0.164963	1	0.968645	-0.164963	1
ENSMUSG00000057649	Brd9	1.08925	0.164963	1	0.968645	-0.164963	1
ENSMUSG00000020525	Ppm1d	1.08925	0.164963	1	0.968645	-0.164963	1
ENSMUSG00000031824	6430548M08Rik	1.08925	0.164963	1	0.968645	-0.164963	1
ENSMUSG00000028552	Eps15	2.18789	0.164963	1	2.0118	-0.164963	1
ENSMUSG00000031996	Aplp2	11.6813	0.164714	1	11.0276	-0.164714	1
ENSMUSG00000071662	Polr2g	3.75604	0.164449	1	3.50202	-0.164449	1
ENSMUSG00000027593	Raly	5.08943	0.164393	1	4.76871	-0.164393	1
ENSMUSG00000031703	Itfg1	2.6574	0.164237	1	2.45887	-0.164237	1
ENSMUSG00000024413	Npc1	1.324	0.164237	1	1.19218	-0.164237	1
ENSMUSG00000000530	Acvrl1	5.55894	0.164094	1	5.21578	-0.164094	1
ENSMUSG00000032249	Anp32a	12.6954	0.164049	1	11.9963	-0.164049	1
ENSMUSG00000022949	Clic6	4.69505	0.163729	1	4.39616	-0.163729	1
ENSMUSG00000006782	Cnp	3.1269	0.163729	1	2.90593	-0.163729	1
ENSMUSG00000018425	Dhx40	3.1269	0.163729	1	2.90593	-0.163729	1
ENSMUSG00000096010	Hist4h4	4.69505	0.163729	1	4.39616	-0.163729	1
ENSMUSG00000026496	Parp1	3.1269	0.163729	1	2.90593	-0.163729	1
ENSMUSG00000047539	Fbxo28	1.55876	0.163729	1	1.41571	-0.163729	1
ENSMUSG00000007415	Gatad1	3.36165	0.163528	1	3.12947	-0.163528	1
ENSMUSG00000027206	Cops2	3.36165	0.163528	1	3.12947	-0.163528	1
ENSMUSG00000056952	Tatdn2	1.79351	0.163353	1	1.63924	-0.163353	1
ENSMUSG00000033082	Clec1a	2.02826	0.163064	1	1.86278	-0.163064	1
ENSMUSG00000024843	Chka	2.26301	0.162835	1	2.08631	-0.162835	1
ENSMUSG00000020521	Rnft1	2.26301	0.162835	1	2.08631	-0.162835	1
ENSMUSG00000020196	Cabin1	2.26301	0.162835	1	2.08631	-0.162835	1
ENSMUSG00000026457	Adipor1	3.43678	0.162157	1	3.20398	-0.162157	1
ENSMUSG00000038615	Nfe2l1	7.35245	0.162074	1	6.92953	-0.162074	1
ENSMUSG00000028771	Ptpn12	4.37578	0.161877	1	4.09811	-0.161877	1
ENSMUSG00000069310	Hist1h3c	13.8504	0.161824	1	13.114	-0.161824	1
ENSMUSG00000020315	Sptbn1	19.3248	0.161314	1	18.3297	-0.161314	1
ENSMUSG00000033712	Ccar2	2.10338	0.160846	1	1.93729	-0.160846	1
ENSMUSG00000035027	Map2k2	2.10338	0.160846	1	1.93729	-0.160846	1
ENSMUSG00000026411	Tmem9	2.10338	0.160846	1	1.93729	-0.160846	1
ENSMUSG00000024570	Rbfa	1.16437	0.160846	1	1.04316	-0.160846	1
ENSMUSG00000040701	Ap1g2	1.16437	0.160846	1	1.04316	-0.160846	1
ENSMUSG00000018387	Shroom1	1.16437	0.160846	1	1.04316	-0.160846	1
ENSMUSG00000028126	Pip5k1a	1.39912	0.160846	1	1.26669	-0.160846	1
ENSMUSG00000026201	Stk16	1.16437	0.160846	1	1.04316	-0.160846	1
ENSMUSG00000039100	2024-03-06	2.57289	0.160846	1	2.38436	-0.160846	1
ENSMUSG00000021811	Dnajc9	3.04239	0.160846	1	2.83142	-0.160846	1
ENSMUSG00000004626	Stxbp2	3.9814	0.160846	1	3.72556	-0.160846	1
ENSMUSG00000040731	Eif4h	9.38071	0.160846	1	8.86682	-0.160846	1
ENSMUSG00000028557	Rnf11	4.92041	0.160846	1	4.61969	-0.160846	1
ENSMUSG00000040720	Virma	1.86863	0.160846	1	1.71376	-0.160846	1
ENSMUSG00000037646	Vps13b	1.63388	0.160846	1	1.49022	-0.160846	1
ENSMUSG00000021789	Sftpa1	20.3296	0.160402	1	19.2984	-0.160402	1
ENSMUSG00000033379	Atp6v0b	6.40405	0.160143	1	6.0354	-0.160143	1
ENSMUSG00000038462	Uqcrfs1	4.76078	0.1599	1	4.47067	-0.1599	1
ENSMUSG00000036594	H2-Aa	14.3762	0.159591	1	13.6355	-0.159591	1
ENSMUSG00000043411	Usp48	3.35226	0.159504	1	3.12947	-0.159504	1
ENSMUSG00000071669	Snx29	2.41325	0.158984	1	2.23533	-0.158984	1
ENSMUSG00000000738	Spg7	2.1785	0.158784	1	2.0118	-0.158784	1
ENSMUSG00000052534	Pbx1	2.1785	0.158784	1	2.0118	-0.158784	1
ENSMUSG00000022817	Itgb5	3.89689	0.158536	1	3.65104	-0.158536	1
ENSMUSG00000003360	Ddx23	3.66214	0.158389	1	3.42751	-0.158389	1
ENSMUSG00000021276	Cinp	3.66214	0.158389	1	3.42751	-0.158389	1
ENSMUSG00000024740	Ddb1	12.2541	0.158271	1	11.6237	-0.158271	1
ENSMUSG00000059713	Rcan3	1.709	0.158221	1	1.56473	-0.158221	1
ENSMUSG00000021477	Ctsl	14.5171	0.158051	1	13.7846	-0.158051	1
ENSMUSG00000018849	Wwc1	7.64354	0.157899	1	7.22758	-0.157899	1
ENSMUSG00000005779	Psmb4	12.0944	0.157865	1	11.4747	-0.157865	1
ENSMUSG00000021182	Ccdc88c	1.47425	0.157806	1	1.3412	-0.157806	1
ENSMUSG00000078920	Ifi47	1.47425	0.157806	1	1.3412	-0.157806	1
ENSMUSG00000019210	Atp6v1e1	7.40879	0.157806	1	7.00404	-0.157806	1
ENSMUSG00000049723	Mmp12	6.23502	0.157235	1	5.88638	-0.157235	1
ENSMUSG00000024019	Cmtr1	1.23949	0.157235	1	1.11767	-0.157235	1
ENSMUSG00000037736	Limch1	1.23949	0.157235	1	1.11767	-0.157235	1
ENSMUSG00000030123	Plxnd1	2.25362	0.156861	1	2.08631	-0.156861	1
ENSMUSG00000029598	Plbd2	2.25362	0.156861	1	2.08631	-0.156861	1
ENSMUSG00000025935	Tram1	7.55903	0.156676	1	7.15307	-0.156676	1
ENSMUSG00000040434	Large2	2.01887	0.156401	1	1.86278	-0.156401	1
ENSMUSG00000024325	Ring1	1.00474	0.156401	1	0.894133	-0.156401	1
ENSMUSG00000022610	Mapk12	1.00474	0.156401	1	0.894133	-0.156401	1
ENSMUSG00000010392	Gosr1	1.00474	0.156401	1	0.894133	-0.156401	1
ENSMUSG00000020288	Ahsa2	1.00474	0.156401	1	0.894133	-0.156401	1
ENSMUSG00000008892	Vdac3	1.00474	0.156401	1	0.894133	-0.156401	1
ENSMUSG00000031207	Msn	9.89716	0.156295	1	9.3884	-0.156295	1
ENSMUSG00000056209	Npm3	1.78412	0.15582	1	1.63924	-0.15582	1
ENSMUSG00000004070	Hmox2	1.78412	0.15582	1	1.63924	-0.15582	1
ENSMUSG00000025150	Cbr2	3.57763	0.15582	1	3.353	-0.15582	1
ENSMUSG00000036438	Calm2	6.15051	0.155724	1	5.81187	-0.155724	1
ENSMUSG00000032280	Tle3	2.5635	0.155591	1	2.38436	-0.155591	1
ENSMUSG00000004937	Sgta	3.34287	0.155468	1	3.12947	-0.155468	1
ENSMUSG00000027303	Ptpra	3.34287	0.155468	1	3.12947	-0.155468	1
ENSMUSG00000027620	Rbm39	5.68101	0.155302	1	5.3648	-0.155302	1
ENSMUSG00000009549	Srp14	5.68101	0.155302	1	5.3648	-0.155302	1
ENSMUSG00000035776	Cd99l2	1.54937	0.155064	1	1.41571	-0.155064	1
ENSMUSG00000002222	Rmnd5a	2.87337	0.154594	1	2.6824	-0.154594	1
ENSMUSG00000031701	Dnaja2	4.97675	0.154521	1	4.6942	-0.154521	1
ENSMUSG00000052144	Ppp4r2	2.09399	0.15442	1	1.93729	-0.15442	1
ENSMUSG00000041736	Tspo	7.62476	0.154354	1	7.22758	-0.154354	1
ENSMUSG00000028945	Rheb	5.52138	0.154329	1	5.21578	-0.154329	1
ENSMUSG00000029462	Vps29	3.96262	0.154041	1	3.72556	-0.154041	1
ENSMUSG00000065990	Aurkaip1	2.63862	0.154041	1	2.45887	-0.154041	1
ENSMUSG00000026159	Agfg1	2.63862	0.154041	1	2.45887	-0.154041	1
ENSMUSG00000022199	Slc22a17	1.31461	0.154041	1	1.19218	-0.154041	1
ENSMUSG00000028832	Stmn1	1.31461	0.154041	1	1.19218	-0.154041	1
ENSMUSG00000027810	Eif2a	3.72787	0.153615	1	3.50202	-0.153615	1
ENSMUSG00000039286	Fndc3b	3.72787	0.153615	1	3.50202	-0.153615	1
[truncated: 1,282 more rows]
