# Supplementary material for: Metabolic shifts in lipid utilization and reciprocal interactions within the lung metastatic niche of triple-negative breast cancer revealed by spatial multi-omics
Source: Cell Death Dis. 2024 Dec 18;15(12):899. doi: 10.1038/s41419-024-07205-4 (PMC11655832; doi:10.1038/s41419-024-07205-4)
Supplement: Supplementary file 5 — Suppementary Table 5 [file 41419_2024_7205_MOESM5_ESM.xlsx]

## Sheet: Trjectory gene filter-ok
FeatureID	FeatureName	Normal BC Average	Normal BC Log2 Fold Change	TME-B1/2/3 Average	TME-B1/2/3 Log2 Fold Change	TME-B4 Average	TME-B4 Log2 Fold Change	TME-Diffusive cancer-B. Average	TME-Diffusive cancer-B. Log2 Fold Change
ENSMUSG00000028063	Lmna	0.479235	-2.07889	2.2049	1.20181	2.25519	0.677614	1.5777	0.155857
ENSMUSG00000061100	Retnla	0.115478	-3.60368	1.45454	1.21337	4.22401	2.49769	0.458477	-1.1614
ENSMUSG00000068220	Lgals1	0.808348	-1.84572	2.75901	0.704699	2.54156	0.265053	3.42509	0.884239
ENSMUSG00000001020	S100a4	0.219409	-2.03181	0.883114	0.823265	0.85912	0.448126	1.01135	0.813378
ENSMUSG00000070348	Ccnd1	0.421496	-1.75047	1.49494	0.980012	1.36027	0.402176	1.30801	0.399772
ENSMUSG00000105827	Hist2h2bb	0.837218	-1.52377	2.52236	0.892896	2.21939	0.293424	2.23845	0.370887
ENSMUSG00000036887	C1qa	0.42727	-1.62503	1.53535	1.27449	0.787527	-0.322278	1.0518	0.120293
ENSMUSG00000060586	H2-Eb1	0.386852	-1.51822	1.17748	0.918219	0.894917	0.110079	1.06528	0.427947
ENSMUSG00000038642	Ctss	0.785252	-1.39857	2.44732	1.2415	1.64665	0.04669	1.37543	-0.238715
ENSMUSG00000073421	H2-Ab1	0.513878	-1.37374	1.48917	1.03076	0.85912	-0.256049	1.17316	0.24061
ENSMUSG00000026043	Col3a1	0.363757	-1.37861	0.87157	0.453499	0.85912	0.265648	1.18665	0.895204
ENSMUSG00000052565	Hist1h1d	0.710191	-1.24421	1.80086	0.84128	1.28868	-0.0367161	1.5777	0.320338
ENSMUSG00000021477	Ctsl	0.802574	-1.16493	2.03751	0.982862	1.43187	0.000931086	1.4024	-0.0234085
ENSMUSG00000017009	Sdc4	0.438817	-1.2273	1.14862	0.960131	0.96651	0.284304	0.795592	-0.0159457
ENSMUSG00000016256	Ctsz	0.606261	-1.20248	1.5873	1.01198	1.25288	0.198841	1.02483	-0.113316
ENSMUSG00000017493	Igfbp4	0.438817	-1.272	0.975465	0.416183	1.18129	0.55155	1.24058	0.735375
ENSMUSG00000024610	Cd74	4.37663	-1.00645	9.32176	0.714036	7.76788	0.101769	7.90198	0.178261
ENSMUSG00000026234	Ncl	0.750609	-1.06898	1.73737	0.853559	1.43187	0.183599	1.26755	0.00755023
ENSMUSG00000020358	Hnrnpab	0.791026	-1.05541	1.85858	0.923578	1.46766	0.151375	1.2271	-0.124767
ENSMUSG00000028333	Anp32b	0.946922	-0.984701	1.93361	0.618529	1.86143	0.293679	1.753	0.245236
ENSMUSG00000031722	Hp	2.1017	0.92015	1.11977	-0.622484	0.96651	-0.656354	1.13271	-0.465028
ENSMUSG00000037894	H2afz	0.496557	-1.07615	1.1948	0.956052	0.894917	0.105974	0.782108	-0.114432
ENSMUSG00000052212	Cd177	1.16056	0.975268	0.502163	-0.989307	0.787527	-0.0293244	0.714685	-0.205546
ENSMUSG00000024338	Psmb8	0.525426	-1.01522	1.07936	0.582968	1.0381	0.292077	1.0518	0.357332
ENSMUSG00000055322	Tns1	4.85586	0.779835	2.76478	-0.582924	2.72055	-0.45977	2.99358	-0.326879
ENSMUSG00000020681	Ace	3.55673	0.785164	2.02019	-0.583573	2.61316	-0.0432235	1.94178	-0.522121
ENSMUSG00000021939	Ctsb	1.62824	-0.863749	3.50937	0.975723	1.71824	-0.557871	2.15754	-0.223727
ENSMUSG00000058099	Nfam1	1.53586	0.862295	0.738814	-0.859045	0.930713	-0.265843	1.0518	-0.093558
ENSMUSG00000003814	Calr	0.554296	-0.924127	0.998553	0.359754	1.21709	0.526644	1.13271	0.481801
ENSMUSG00000020154	Ptprb	1.85343	0.792131	1.09091	-0.503233	1.1097	-0.327327	0.997861	-0.532993
ENSMUSG00000020048	Hsp90b1	2.18831	-0.772788	3.90186	0.550346	3.1859	-0.00950292	3.55994	0.209054
ENSMUSG00000026385	Dbi	0.69287	-0.874784	1.36219	0.671104	1.25288	0.263402	1.07877	0.0454778
ENSMUSG00000036371	Serbp1	0.750609	-0.843824	1.39682	0.56191	1.32448	0.248708	1.25407	0.195446
ENSMUSG00000030218	Mgp	1.55896	-0.820022	1.98556	-0.324504	2.25519	-0.0509132	4.7331	1.37463
ENSMUSG00000074743	Thbd	1.31068	0.826249	0.75613	-0.519421	0.894917	-0.09993	0.633777	-0.679662
ENSMUSG00000026864	Hspa5	1.68021	-0.768272	3.06492	0.619623	2.54156	0.0561807	2.50814	0.0631011
ENSMUSG00000004207	Psap	2.55207	-0.756157	4.91196	0.796087	3.50807	-0.0859357	3.19585	-0.227788
ENSMUSG00000068039	Tcp1	0.485009	-0.913509	1.0505	0.895301	0.608543	-0.291538	0.728169	-0.0480497
ENSMUSG00000025967	Eef1b2	1.16056	-0.776666	2.11832	0.607365	1.75404	0.0555518	1.77997	0.104157
ENSMUSG00000026728	Vim	2.70219	-0.719337	4.19623	0.256919	4.3314	0.177318	5.07021	0.515719
ENSMUSG00000051748	Wfdc21	5.04063	0.667436	2.85136	-0.673731	3.61546	-0.14648	3.73524	-0.0813399
ENSMUSG00000052305	Hbb-bs	14.7754	0.715666	6.70705	-1.06948	9.23554	-0.339208	14.1858	0.402075
ENSMUSG00000059588	Calcrl	2.96202	0.694129	1.73737	-0.580408	2.1836	-0.0817043	1.90133	-0.304702
ENSMUSG00000060063	Alox5ap	4.57871	0.651322	2.74169	-0.569462	3.2217	-0.182787	3.18237	-0.199249
ENSMUSG00000032575	Manf	0.646678	-0.799438	1.13708	0.467811	1.00231	0.0935906	1.15968	0.362402
ENSMUSG00000022283	Pabpc1	1.67444	-0.702009	2.74169	0.415163	2.54156	0.11305	2.75086	0.290734
ENSMUSG00000024740	Ddb1	0.496557	-0.833786	0.935062	0.604341	1.0381	0.528683	0.728169	-0.0172437
ENSMUSG00000056071	S100a9	87.7	0.603696	52.1095	-0.621108	66.188	-0.115306	67.1534	-0.0673796
ENSMUSG00000023951	Vegfa	2.06129	0.690169	1.2987	-0.433681	1.64665	0.04669	1.07877	-0.636729
ENSMUSG00000025150	Cbr2	3.0775	0.682087	1.95093	-0.427707	1.78983	-0.444176	1.87436	-0.399002
ENSMUSG00000024140	Epas1	7.92758	0.616245	5.05626	-0.464703	5.54848	-0.215954	5.259	-0.300459
ENSMUSG00000040170	Fmo2	2.18831	0.658212	1.21212	-0.719806	1.96882	0.208797	1.56422	-0.142453
ENSMUSG00000052974	Cyp2f2	1.85343	0.767883	1.02164	-0.653679	1.00231	-0.488941	1.26755	-0.151466
ENSMUSG00000032496	Ltf	5.13301	0.616389	3.04761	-0.612053	3.65126	-0.186626	3.91054	-0.0646426
ENSMUSG00000020372	Rack1	2.64445	-0.654256	4.46752	0.566088	3.11431	-0.242608	3.82963	0.108834
ENSMUSG00000052397	Ezr	0.710191	-0.755058	1.2352	0.500307	1.18129	0.23133	1.13271	0.194453
ENSMUSG00000002985	Apoe	0.646678	-0.75721	1.25252	0.803831	0.64434	-0.520101	0.903469	-0.035143
ENSMUSG00000056054	S100a8	42.063	0.574669	25.1889	-0.626125	31.6801	-0.133506	33.8599	0.00128404
ENSMUSG00000028859	Csf3r	5.91249	0.59439	3.76333	-0.484899	3.75865	-0.370009	4.30159	-0.157016
ENSMUSG00000017737	Mmp9	3.06595	0.612543	1.8759	-0.552323	2.43417	-0.0137734	2.13057	-0.220089
ENSMUSG00000021242	Npc2	2.64445	-0.636523	4.29436	0.481586	4.2598	0.249275	3.61388	0.0232936
ENSMUSG00000058624	Gda	1.51854	0.67126	0.802306	-0.801903	1.43187	0.297706	1.11922	-0.0785078
ENSMUSG00000038357	Camp	2.96202	0.618841	1.70274	-0.674365	2.64895	0.171944	2.17102	-0.126082
ENSMUSG00000002885	Adgre5	2.26915	0.615411	1.47186	-0.427754	1.53926	-0.241656	1.46982	-0.332931
ENSMUSG00000029375	Cxcl15	1.54741	-0.648615	2.77055	0.738846	2.79214	0.422233	1.48331	-0.57699
ENSMUSG00000023959	Clic5	1.9689	0.62831	1.43145	-0.169411	1.0739	-0.551525	0.970892	-0.765962
ENSMUSG00000034845	Plvap	2.90428	0.587782	1.85858	-0.477365	2.00461	-0.237309	2.06315	-0.197511
ENSMUSG00000026921	Egfl7	1.53586	0.633724	0.963921	-0.481838	0.787527	-0.625492	1.11922	-0.120235
ENSMUSG00000038007	Acer2	1.68598	0.631723	1.06205	-0.476041	1.36027	0.0366263	1.03832	-0.402689
ENSMUSG00000004897	Hdgf	0.7968	-0.686949	1.40836	0.641639	0.96651	-0.191865	1.11922	0.033175
ENSMUSG00000020849	Ywhae	0.56007	-0.713859	1.03319	0.722228	0.75173	-0.0462896	0.728169	-0.117471
ENSMUSG00000069792	Wfdc17	7.32132	0.532318	4.4502	-0.625947	5.79906	-0.0728634	6.17595	0.0580893
ENSMUSG00000047798	Cd300lf	2.37885	0.56462	1.48917	-0.539776	1.71824	-0.176749	1.83391	-0.0714782
ENSMUSG00000056492	Adgrf5	2.04974	0.571663	1.25252	-0.583621	1.53926	-0.11023	1.60467	-0.0395583
ENSMUSG00000003477	Inmt	5.24849	0.529723	3.23808	-0.597175	4.3314	-0.00842748	4.27462	-0.003404
ENSMUSG00000058799	Nap1l1	0.623583	-0.658788	1.07359	0.604567	1.21709	0.555457	0.7012	-0.313686
ENSMUSG00000026180	Cxcr2	1.36264	0.600332	0.854254	-0.508146	0.85912	-0.336668	1.01135	-0.107692
ENSMUSG00000022564	Grina	3.99555	0.519414	2.58585	-0.505992	3.07851	-0.115206	3.12843	-0.0763957
ENSMUSG00000025491	Ifitm1	6.33398	0.503178	4.15583	-0.490397	5.3337	0.0056592	4.84098	-0.12959
ENSMUSG00000037742	Eef1a1	4.63645	-0.527085	7.16881	0.494434	5.01153	-0.283772	6.1355	0.05915
ENSMUSG00000058818	Pirb	1.91694	0.55331	1.24098	-0.477955	0.85912	-0.874882	1.61815	0.0793296
ENSMUSG00000022651	Retnlg	3.68953	0.501884	2.30879	-0.588405	3.97343	0.390391	2.76435	-0.161834
ENSMUSG00000005873	Reep5	0.646678	-0.622561	1.09668	0.613076	1.0381	0.284017	0.755138	-0.221812
ENSMUSG00000059325	Hopx	1.90539	0.536626	1.18903	-0.566322	1.71824	0.148759	1.44285	-0.117068
ENSMUSG00000096010	Hist4h4	0.513878	-0.636778	0.767674	0.255359	1.00231	0.578289	0.809077	0.279531
ENSMUSG00000027712	Anxa5	0.964244	-0.574893	1.45454	0.362595	0.85912	-0.567993	1.61815	0.444785
ENSMUSG00000002944	Cd36	3.52786	0.494812	2.51659	-0.318395	2.61316	-0.1865	2.41375	-0.31838
ENSMUSG00000032484	Ngp	12.9624	0.472498	8.50213	-0.515108	12.5288	0.196495	10.0326	-0.129024
ENSMUSG00000026193	Fn1	1.37997	-0.551446	1.96825	0.249966	2.21939	0.320646	2.07663	0.267787
ENSMUSG00000015950	Ncf1	2.51165	0.500278	1.63347	-0.50943	1.93302	-0.118546	2.03618	-0.0260594
ENSMUSG00000036181	Hist1h1c	2.48856	-0.499681	3.62481	0.369462	3.15011	-0.0168524	3.39812	0.138424
ENSMUSG00000004609	Cd33	1.4377	0.523045	0.975465	-0.401339	0.75173	-0.652882	1.14619	-0.0347573
ENSMUSG00000026822	Lcn2	7.0615	0.458627	4.80806	-0.447277	5.90645	-0.0308737	5.58263	-0.100338
ENSMUSG00000038612	Mcl1	3.54518	0.468748	2.58585	-0.290954	2.86373	-0.0701443	2.37329	-0.370666
ENSMUSG00000051627	Hist1h1e	1.0624	-0.530754	1.60461	0.422802	1.43187	0.0727711	1.41588	0.0738435
ENSMUSG00000015452	Ager	5.312	0.438701	4.04039	-0.223801	4.00923	-0.195969	3.57342	-0.383436
ENSMUSG00000020368	Canx	0.831444	-0.524993	1.26406	0.446363	1.21709	0.209614	1.03832	-0.0308847
ENSMUSG00000029455	Aldh2	2.59249	0.437907	1.72582	-0.50919	1.93302	-0.202297	2.33284	0.114025
ENSMUSG00000030413	Pglyrp1	3.72417	0.429423	2.59739	-0.41888	3.11431	-0.040831	3.00707	-0.0805418
ENSMUSG00000020315	Sptbn1	3.31423	0.425935	2.37229	-0.366173	2.68475	-0.0892301	2.58905	-0.138414
ENSMUSG00000025236	Adpgk	1.20675	0.503513	0.75613	-0.580621	1.18129	0.269434	0.943923	-0.0768097
ENSMUSG00000030220	Arhgdib	3.89739	0.419206	2.75324	-0.399914	2.97112	-0.187731	3.24979	-0.0322621
ENSMUSG00000060802	B2m	5.47367	-0.418365	7.63634	0.358852	6.33601	-0.101726	6.89064	0.0623606
ENSMUSG00000024659	Anxa1	5.83165	0.399425	4.08079	-0.436297	4.40299	-0.219071	5.19158	0.0665208
ENSMUSG00000006360	Crip1	1.26449	-0.459746	1.56421	0.0109992	1.86143	0.255265	2.1036	0.53015
ENSMUSG00000050335	Lgals3	1.72063	-0.447835	2.68397	0.622299	1.93302	-0.152956	1.71255	-0.355619
ENSMUSG00000030579	Tyrobp	2.04974	0.410199	1.47186	-0.37117	1.64665	-0.100081	1.65861	-0.0852156
ENSMUSG00000022108	Itm2b	4.47478	0.369365	3.41702	-0.272856	3.15011	-0.33878	3.66781	-0.0946998
ENSMUSG00000000682	Cd52	2.95624	0.369392	2.15295	-0.374942	2.68475	0.0535493	2.44072	-0.0802603
ENSMUSG00000032366	Tpm1	0.918052	-0.43014	1.40836	0.596017	0.894917	-0.329412	0.970892	-0.234672
ENSMUSG00000059108	Ifitm6	2.4135	0.365364	1.70274	-0.445215	2.64895	0.345592	1.96875	-0.102042
ENSMUSG00000030707	Coro1a	2.3904	0.321093	1.78932	-0.355722	2.32678	0.134573	2.03618	-0.0574437
ENSMUSG00000024164	C3	1.24717	-0.337536	1.25829	-0.318433	1.89722	0.395852	2.19799	0.747152
ENSMUSG00000001025	S100a6	15.041	-0.262136	17.922	0.143665	18.6859	0.114069	17.9345	0.0929215
ENSMUSG00000024661	Fth1	10.3757	-0.219005	12.352	0.189429	10.3452	-0.192335	12.0013	0.0742009
ENSMUSG00000049775	Tmsb4x	29.1756	0.110042	26.0201	-0.157493	29.4249	0.0404347	28.2907	0.0137495
ENSMUSG00000022097	Sftpc	42.8482	-0.0708308	43.9421	-0.012192	52.1557	0.212743	44.4453	-0.00220291
